# Supplementary material for: Detection of Anaplasma and Ehrlichia bacteria in humans, wildlife, and ticks in the Amazon rainforest
Source: Nat Commun. 2024 May 11;15:3988. doi: 10.1038/s41467-024-48459-y (PMC11088697; doi:10.1038/s41467-024-48459-y)
Supplement: Supplementary file 4 — Source Data [file 41467_2024_48459_MOESM4_ESM.xlsx]

## Sheet: Source_Data
Source Data. List and locations of samples examined for the presence of Ehrlichia, Anaplasma, and Ca. Allocryptoplasma in French Guiana.
Host species	Species local name	Class	Infraclass	Order	Family	Sample type	Sampling location (commune : administrative division)	Sampling date	Stage (ticks)	Sex (ticks)	Anaplasma (0: uninfected; 1 : infected)	Ca. Allocryptoplasma (0: uninfected; 1 : infected)	Ehrlichia (0: uninfected; 1 : infected)
Caluromys philander	Bare-tailed woolly opossum	Mammalia	Marsupialia	Didelphimorphia	Didelphidae	Spleen	Saint-Georges-de-l'Oyapock	2006	_	_	0	0	0
Caluromys philander	Bare-tailed woolly opossum	Mammalia	Marsupialia	Didelphimorphia	Didelphidae	Spleen	Cayenne	2008	_	_	0	0	0
Caluromys philander	Bare-tailed woolly opossum	Mammalia	Marsupialia	Didelphimorphia	Didelphidae	Spleen	Cayenne	2001	_	_	0	0	0
Caluromys philander	Bare-tailed woolly opossum	Mammalia	Marsupialia	Didelphimorphia	Didelphidae	Spleen	Cayenne	2001	_	_	0	0	0
Caluromys philander	Bare-tailed woolly opossum	Mammalia	Marsupialia	Didelphimorphia	Didelphidae	Spleen	Cayenne	2001	_	_	0	0	0
Didelphis marsupialis	Common opossum	Mammalia	Marsupialia	Didelphimorphia	Didelphidae	Spleen	Cayenne	2001	_	_	0	0	0
Didelphis marsupialis	Common opossum	Mammalia	Marsupialia	Didelphimorphia	Didelphidae	Spleen	Cayenne	2001	_	_	0	0	0
Didelphis marsupialis	Common opossum	Mammalia	Marsupialia	Didelphimorphia	Didelphidae	Spleen	Cayenne	2005	_	_	0	0	0
Didelphis marsupialis	Common opossum	Mammalia	Marsupialia	Didelphimorphia	Didelphidae	Spleen	Cayenne	2005	_	_	0	0	0
Didelphis marsupialis	Common opossum	Mammalia	Marsupialia	Didelphimorphia	Didelphidae	Spleen	Cayenne	2005	_	_	0	0	0
Didelphis marsupialis	Common opossum	Mammalia	Marsupialia	Didelphimorphia	Didelphidae	Spleen	Cayenne	2005	_	_	0	0	0
Didelphis marsupialis	Common opossum	Mammalia	Marsupialia	Didelphimorphia	Didelphidae	Spleen	Cayenne	2005	_	_	0	0	0
Didelphis marsupialis	Common opossum	Mammalia	Marsupialia	Didelphimorphia	Didelphidae	Spleen	Cayenne	2005	_	_	0	0	0
Didelphis marsupialis	Common opossum	Mammalia	Marsupialia	Didelphimorphia	Didelphidae	Spleen	Cayenne	2005	_	_	0	0	0
Didelphis marsupialis	Common opossum	Mammalia	Marsupialia	Didelphimorphia	Didelphidae	Spleen	Cayenne	2005	_	_	0	0	0
Didelphis marsupialis	Common opossum	Mammalia	Marsupialia	Didelphimorphia	Didelphidae	Spleen	Cayenne	2005	_	_	0	0	0
Didelphis marsupialis	Common opossum	Mammalia	Marsupialia	Didelphimorphia	Didelphidae	Spleen	Cayenne	2005	_	_	0	0	0
Didelphis marsupialis	Common opossum	Mammalia	Marsupialia	Didelphimorphia	Didelphidae	Spleen	Cayenne	2005	_	_	0	0	0
Didelphis marsupialis	Common opossum	Mammalia	Marsupialia	Didelphimorphia	Didelphidae	Spleen	Cayenne	2005	_	_	0	0	0
Didelphis marsupialis	Common opossum	Mammalia	Marsupialia	Didelphimorphia	Didelphidae	Spleen	Cayenne	2005	_	_	0	0	0
Didelphis marsupialis	Common opossum	Mammalia	Marsupialia	Didelphimorphia	Didelphidae	Spleen	Cayenne	2005	_	_	0	0	0
Didelphis marsupialis	Common opossum	Mammalia	Marsupialia	Didelphimorphia	Didelphidae	Spleen	Cayenne	2005	_	_	0	0	0
Didelphis marsupialis	Common opossum	Mammalia	Marsupialia	Didelphimorphia	Didelphidae	Spleen	Cayenne	2005	_	_	0	0	0
Didelphis marsupialis	Common opossum	Mammalia	Marsupialia	Didelphimorphia	Didelphidae	Spleen	Cayenne	2005	_	_	0	0	0
Didelphis marsupialis	Common opossum	Mammalia	Marsupialia	Didelphimorphia	Didelphidae	Spleen	Cayenne	2005	_	_	0	0	0
Didelphis marsupialis	Common opossum	Mammalia	Marsupialia	Didelphimorphia	Didelphidae	Spleen	Cayenne	2005	_	_	0	0	0
Didelphis marsupialis	Common opossum	Mammalia	Marsupialia	Didelphimorphia	Didelphidae	Spleen	Cayenne	2005	_	_	0	0	0
Didelphis marsupialis	Common opossum	Mammalia	Marsupialia	Didelphimorphia	Didelphidae	Spleen	Cayenne	2005	_	_	0	0	0
Didelphis marsupialis	Common opossum	Mammalia	Marsupialia	Didelphimorphia	Didelphidae	Spleen	Cayenne	2005	_	_	0	0	0
Didelphis marsupialis	Common opossum	Mammalia	Marsupialia	Didelphimorphia	Didelphidae	Spleen	Cayenne	2005	_	_	0	0	0
Didelphis marsupialis	Common opossum	Mammalia	Marsupialia	Didelphimorphia	Didelphidae	Spleen	Cayenne	2005	_	_	0	0	0
Didelphis marsupialis	Common opossum	Mammalia	Marsupialia	Didelphimorphia	Didelphidae	Spleen	Cayenne	2005	_	_	0	0	0
Didelphis marsupialis	Common opossum	Mammalia	Marsupialia	Didelphimorphia	Didelphidae	Spleen	Cayenne	2005	_	_	0	0	0
Didelphis marsupialis	Common opossum	Mammalia	Marsupialia	Didelphimorphia	Didelphidae	Spleen	Cayenne	2005	_	_	0	0	1
Didelphis marsupialis	Common opossum	Mammalia	Marsupialia	Didelphimorphia	Didelphidae	Spleen	Cayenne	2005	_	_	0	0	0
Didelphis marsupialis	Common opossum	Mammalia	Marsupialia	Didelphimorphia	Didelphidae	Spleen	Cayenne	2005	_	_	0	0	0
Didelphis marsupialis	Common opossum	Mammalia	Marsupialia	Didelphimorphia	Didelphidae	Spleen	Cayenne	2006	_	_	0	0	0
Didelphis marsupialis	Common opossum	Mammalia	Marsupialia	Didelphimorphia	Didelphidae	Spleen	Cayenne	2006	_	_	0	0	0
Didelphis marsupialis	Common opossum	Mammalia	Marsupialia	Didelphimorphia	Didelphidae	Spleen	Cayenne	2006	_	_	0	0	0
Didelphis marsupialis	Common opossum	Mammalia	Marsupialia	Didelphimorphia	Didelphidae	Spleen	Cayenne	2006	_	_	0	0	0
Didelphis marsupialis	Common opossum	Mammalia	Marsupialia	Didelphimorphia	Didelphidae	Spleen	Cayenne	2006	_	_	0	0	0
Didelphis marsupialis	Common opossum	Mammalia	Marsupialia	Didelphimorphia	Didelphidae	Spleen	Cayenne	2007	_	_	0	0	0
Didelphis marsupialis	Common opossum	Mammalia	Marsupialia	Didelphimorphia	Didelphidae	Spleen	Cayenne	2007	_	_	0	0	0
Didelphis marsupialis	Common opossum	Mammalia	Marsupialia	Didelphimorphia	Didelphidae	Spleen	Cayenne	2007	_	_	0	0	0
Didelphis marsupialis	Common opossum	Mammalia	Marsupialia	Didelphimorphia	Didelphidae	Spleen	Roura	2010	_	_	0	0	0
Didelphis marsupialis	Common opossum	Mammalia	Marsupialia	Didelphimorphia	Didelphidae	Spleen	Roura	2010	_	_	0	0	0
Didelphis marsupialis	Common opossum	Mammalia	Marsupialia	Didelphimorphia	Didelphidae	Spleen	Roura	2011	_	_	0	0	0
Didelphis marsupialis	Common opossum	Mammalia	Marsupialia	Didelphimorphia	Didelphidae	Spleen	Roura	2011	_	_	0	0	0
Didelphis marsupialis	Common opossum	Mammalia	Marsupialia	Didelphimorphia	Didelphidae	Spleen	Roura	2011	_	_	0	0	0
Didelphis marsupialis	Common opossum	Mammalia	Marsupialia	Didelphimorphia	Didelphidae	Spleen	Roura	2012	_	_	0	0	0
Didelphis marsupialis	Common opossum	Mammalia	Marsupialia	Didelphimorphia	Didelphidae	Spleen	Roura	2012	_	_	0	0	0
Didelphis marsupialis	Common opossum	Mammalia	Marsupialia	Didelphimorphia	Didelphidae	_	Saint-Georges-de-l'Oyapock	2013	_	_	0	0	0
Didelphis marsupialis	Common opossum	Mammalia	Marsupialia	Didelphimorphia	Didelphidae	_	Saint-Georges-de-l'Oyapock	2013	_	_	0	0	0
Didelphis marsupialis	Common opossum	Mammalia	Marsupialia	Didelphimorphia	Didelphidae	Spleen	Régina	2015	_	_	0	0	0
Didelphis marsupialis	Common opossum	Mammalia	Marsupialia	Didelphimorphia	Didelphidae	Spleen	Matoury	2015	_	_	0	0	0
Didelphis marsupialis	Common opossum	Mammalia	Marsupialia	Didelphimorphia	Didelphidae	Spleen	Cayenne	2017	_	_	0	0	0
Marmosa lepida	Rufous mouse opossum	Mammalia	Marsupialia	Didelphimorphia	Didelphidae	Spleen	Sinnamary	2013	_	_	0	0	0
Marmosa murina	Linnaeus's mouse opossum	Mammalia	Marsupialia	Didelphimorphia	Didelphidae	Spleen	Cayenne	2005	_	_	0	0	0
Marmosa murina	Linnaeus's mouse opossum	Mammalia	Marsupialia	Didelphimorphia	Didelphidae	Spleen	Cayenne	2005	_	_	0	0	0
Marmosa murina	Linnaeus's mouse opossum	Mammalia	Marsupialia	Didelphimorphia	Didelphidae	Spleen	Cayenne	2005	_	_	0	0	0
Marmosa murina	Linnaeus's mouse opossum	Mammalia	Marsupialia	Didelphimorphia	Didelphidae	Spleen	Cayenne	2005	_	_	0	0	0
Marmosa murina	Linnaeus's mouse opossum	Mammalia	Marsupialia	Didelphimorphia	Didelphidae	Spleen	Cayenne	2005	_	_	0	0	0
Marmosa murina	Linnaeus's mouse opossum	Mammalia	Marsupialia	Didelphimorphia	Didelphidae	Spleen	Cayenne	2005	_	_	0	0	0
Marmosa murina	Linnaeus's mouse opossum	Mammalia	Marsupialia	Didelphimorphia	Didelphidae	Spleen	Saint-Georges-de-l'Oyapock	2006	_	_	0	0	0
Marmosa murina	Linnaeus's mouse opossum	Mammalia	Marsupialia	Didelphimorphia	Didelphidae	Spleen	Saint-Georges-de-l'Oyapock	2006	_	_	0	0	0
Marmosa murina	Linnaeus's mouse opossum	Mammalia	Marsupialia	Didelphimorphia	Didelphidae	Spleen	Saint-Georges-de-l'Oyapock	2006	_	_	0	0	0
Marmosa murina	Linnaeus's mouse opossum	Mammalia	Marsupialia	Didelphimorphia	Didelphidae	Spleen	Saint-Georges-de-l'Oyapock	2006	_	_	0	0	0
Marmosa murina	Linnaeus's mouse opossum	Mammalia	Marsupialia	Didelphimorphia	Didelphidae	Spleen	Saint-Georges-de-l'Oyapock	2006	_	_	0	0	0
Marmosa murina	Linnaeus's mouse opossum	Mammalia	Marsupialia	Didelphimorphia	Didelphidae	Spleen	Saint-Georges-de-l'Oyapock	2006	_	_	0	0	0
Marmosa murina	Linnaeus's mouse opossum	Mammalia	Marsupialia	Didelphimorphia	Didelphidae	Spleen	Saint-Georges-de-l'Oyapock	2007	_	_	0	0	0
Marmosa murina	Linnaeus's mouse opossum	Mammalia	Marsupialia	Didelphimorphia	Didelphidae	Spleen	Saint-Georges-de-l'Oyapock	2007	_	_	0	0	0
Marmosa murina	Linnaeus's mouse opossum	Mammalia	Marsupialia	Didelphimorphia	Didelphidae	Spleen	Saint-Georges-de-l'Oyapock	2007	_	_	0	0	0
Marmosa murina	Linnaeus's mouse opossum	Mammalia	Marsupialia	Didelphimorphia	Didelphidae	Spleen	Saint-Georges-de-l'Oyapock	2007	_	_	0	0	0
Marmosa murina	Linnaeus's mouse opossum	Mammalia	Marsupialia	Didelphimorphia	Didelphidae	Spleen	Saint-Georges-de-l'Oyapock	2007	_	_	0	0	0
Marmosa murina	Linnaeus's mouse opossum	Mammalia	Marsupialia	Didelphimorphia	Didelphidae	Spleen	Macouria	2009	_	_	0	0	0
Marmosa murina	Linnaeus's mouse opossum	Mammalia	Marsupialia	Didelphimorphia	Didelphidae	Spleen	Macouria	2009	_	_	0	0	0
Marmosa murina	Linnaeus's mouse opossum	Mammalia	Marsupialia	Didelphimorphia	Didelphidae	Spleen	Macouria	2009	_	_	0	0	0
Marmosops parvidens	Delicate slender opossum	Mammalia	Marsupialia	Didelphimorphia	Didelphidae	Spleen	Cayenne	2006	_	_	0	0	0
Marmosops parvidens	Delicate slender opossum	Mammalia	Marsupialia	Didelphimorphia	Didelphidae	Spleen	Iracoubo	2009	_	_	0	0	0
Marmosops parvidens	Delicate slender opossum	Mammalia	Marsupialia	Didelphimorphia	Didelphidae	Spleen	Roura	2011	_	_	0	0	0
Marmosops parvidens	Delicate slender opossum	Mammalia	Marsupialia	Didelphimorphia	Didelphidae	Spleen	Roura	2012	_	_	0	0	0
Marmosops parvidens	Delicate slender opossum	Mammalia	Marsupialia	Didelphimorphia	Didelphidae	Spleen	Roura	2012	_	_	0	0	0
Metachirus nudicaudatus	Brown four-eyed opossum	Mammalia	Marsupialia	Didelphimorphia	Didelphidae	Spleen	Iracoubo	2009	_	_	0	0	0
Metachirus nudicaudatus	Brown four-eyed opossum	Mammalia	Marsupialia	Didelphimorphia	Didelphidae	Spleen	Roura	2011	_	_	0	0	0
Metachirus nudicaudatus	Brown four-eyed opossum	Mammalia	Marsupialia	Didelphimorphia	Didelphidae	Spleen	Roura	2010	_	_	0	0	0
Metachirus nudicaudatus	Brown four-eyed opossum	Mammalia	Marsupialia	Didelphimorphia	Didelphidae	Spleen	Roura	2010	_	_	0	0	0
Metachirus nudicaudatus	Brown four-eyed opossum	Mammalia	Marsupialia	Didelphimorphia	Didelphidae	Spleen	Roura	2012	_	_	0	0	0
Micoureus demerarae	Woolly mouse opossum	Mammalia	Marsupialia	Didelphimorphia	Didelphidae	Spleen	Cayenne	2005	_	_	0	0	0
Micoureus demerarae	Woolly mouse opossum	Mammalia	Marsupialia	Didelphimorphia	Didelphidae	Spleen	Cayenne	2005	_	_	0	0	0
Micoureus demerarae	Woolly mouse opossum	Mammalia	Marsupialia	Didelphimorphia	Didelphidae	Spleen	Cayenne	2005	_	_	0	0	0
Micoureus demerarae	Woolly mouse opossum	Mammalia	Marsupialia	Didelphimorphia	Didelphidae	Spleen	Cayenne	2007	_	_	0	0	0
Micoureus demerarae	Woolly mouse opossum	Mammalia	Marsupialia	Didelphimorphia	Didelphidae	Spleen	Cayenne	2007	_	_	0	0	0
Micoureus demerarae	Woolly mouse opossum	Mammalia	Marsupialia	Didelphimorphia	Didelphidae	Spleen	Cayenne	2007	_	_	0	0	0
Micoureus demerarae	Woolly mouse opossum	Mammalia	Marsupialia	Didelphimorphia	Didelphidae	Spleen	Cayenne	2007	_	_	0	0	0
Micoureus demerarae	Woolly mouse opossum	Mammalia	Marsupialia	Didelphimorphia	Didelphidae	Spleen	Cayenne	2007	_	_	0	0	0
Micoureus demerarae	Woolly mouse opossum	Mammalia	Marsupialia	Didelphimorphia	Didelphidae	Spleen	Saint-Georges-de-l'Oyapock	2007	_	_	0	0	0
Micoureus demerarae	Woolly mouse opossum	Mammalia	Marsupialia	Didelphimorphia	Didelphidae	Spleen	Cayenne	2008	_	_	0	0	0
Micoureus demerarae	Woolly mouse opossum	Mammalia	Marsupialia	Didelphimorphia	Didelphidae	Spleen	Cayenne	2008	_	_	0	0	0
Micoureus demerarae	Woolly mouse opossum	Mammalia	Marsupialia	Didelphimorphia	Didelphidae	Spleen	Cayenne	2008	_	_	0	0	0
Micoureus demerarae	Woolly mouse opossum	Mammalia	Marsupialia	Didelphimorphia	Didelphidae	Spleen	Macouria	2009	_	_	0	0	0
Micoureus demerarae	Woolly mouse opossum	Mammalia	Marsupialia	Didelphimorphia	Didelphidae	Spleen	Macouria	2009	_	_	0	0	0
Micoureus demerarae	Woolly mouse opossum	Mammalia	Marsupialia	Didelphimorphia	Didelphidae	Spleen	Cayenne	2009	_	_	0	0	0
Micoureus demerarae	Woolly mouse opossum	Mammalia	Marsupialia	Didelphimorphia	Didelphidae	Spleen	Cayenne	2009	_	_	0	0	0
Philander opossum	Gray four-eyed opossum	Mammalia	Marsupialia	Didelphimorphia	Didelphidae	Spleen	Cayenne	2005	_	_	0	0	0
Philander opossum	Gray four-eyed opossum	Mammalia	Marsupialia	Didelphimorphia	Didelphidae	Spleen	Cayenne	2005	_	_	0	0	0
Philander opossum	Gray four-eyed opossum	Mammalia	Marsupialia	Didelphimorphia	Didelphidae	Spleen	Cayenne	2005	_	_	0	0	0
Philander opossum	Gray four-eyed opossum	Mammalia	Marsupialia	Didelphimorphia	Didelphidae	Spleen	Cayenne	2006	_	_	0	0	0
Philander opossum	Gray four-eyed opossum	Mammalia	Marsupialia	Didelphimorphia	Didelphidae	Spleen	Cayenne	2006	_	_	0	0	0
Philander opossum	Gray four-eyed opossum	Mammalia	Marsupialia	Didelphimorphia	Didelphidae	Spleen	Cayenne	2006	_	_	0	0	0
Philander opossum	Gray four-eyed opossum	Mammalia	Marsupialia	Didelphimorphia	Didelphidae	Spleen	Saint-Georges-de-l'Oyapock	2007	_	_	0	0	0
Philander opossum	Gray four-eyed opossum	Mammalia	Marsupialia	Didelphimorphia	Didelphidae	Spleen	Macouria	2009	_	_	0	0	0
Philander opossum	Gray four-eyed opossum	Mammalia	Marsupialia	Didelphimorphia	Didelphidae	Spleen	Cayenne	2001	_	_	0	0	0
Philander opossum	Gray four-eyed opossum	Mammalia	Marsupialia	Didelphimorphia	Didelphidae	Spleen	Cayenne	2001	_	_	0	0	0
Philander opossum	Gray four-eyed opossum	Mammalia	Marsupialia	Didelphimorphia	Didelphidae	Spleen	Cayenne	2001	_	_	0	0	0
Philander opossum	Gray four-eyed opossum	Mammalia	Marsupialia	Didelphimorphia	Didelphidae	Spleen	Cayenne	2001	_	_	0	0	0
Philander opossum	Gray four-eyed opossum	Mammalia	Marsupialia	Didelphimorphia	Didelphidae	Spleen	Cayenne	2001	_	_	0	0	0
Philander opossum	Gray four-eyed opossum	Mammalia	Marsupialia	Didelphimorphia	Didelphidae	Spleen	Cayenne	2001	_	_	0	0	0
Philander opossum	Gray four-eyed opossum	Mammalia	Marsupialia	Didelphimorphia	Didelphidae	Spleen	Cayenne	2001	_	_	0	0	0
Philander opossum	Gray four-eyed opossum	Mammalia	Marsupialia	Didelphimorphia	Didelphidae	Spleen	Cayenne	2001	_	_	0	0	0
Philander opossum	Gray four-eyed opossum	Mammalia	Marsupialia	Didelphimorphia	Didelphidae	Spleen	Roura	2010	_	_	0	0	0
Philander opossum	Gray four-eyed opossum	Mammalia	Marsupialia	Didelphimorphia	Didelphidae	Spleen	Roura	2011	_	_	0	0	0
Philander opossum	Gray four-eyed opossum	Mammalia	Marsupialia	Didelphimorphia	Didelphidae	Spleen	Roura	2010	_	_	0	0	0
Philander opossum	Gray four-eyed opossum	Mammalia	Marsupialia	Didelphimorphia	Didelphidae	Spleen	Saint-Georges-de-l'Oyapock	2013	_	_	0	0	0
Bradypus tridactylus	Three-toed sloth	Mammalia	Placentalia	Pilosa	Bradypodidae	Blood	Matoury	2016	_	_	1	0	0
Bradypus tridactylus	Three-toed sloth	Mammalia	Placentalia	Pilosa	Bradypodidae	Blood	Matoury	2016	_	_	0	0	0
Bradypus tridactylus	Three-toed sloth	Mammalia	Placentalia	Pilosa	Bradypodidae	Blood	Matoury	2016	_	_	1	0	0
Bradypus tridactylus	Three-toed sloth	Mammalia	Placentalia	Pilosa	Bradypodidae	Blood	Matoury	2016	_	_	1	0	0
Bradypus tridactylus	Three-toed sloth	Mammalia	Placentalia	Pilosa	Bradypodidae	Blood	Matoury	2016	_	_	1	0	0
Bradypus tridactylus	Three-toed sloth	Mammalia	Placentalia	Pilosa	Bradypodidae	Blood	Matoury	2016	_	_	1	0	0
Bradypus tridactylus	Three-toed sloth	Mammalia	Placentalia	Pilosa	Bradypodidae	Blood	Matoury	2016	_	_	0	0	0
Bradypus tridactylus	Three-toed sloth	Mammalia	Placentalia	Pilosa	Bradypodidae	Blood	Matoury	2016	_	_	0	0	0
Bradypus tridactylus	Three-toed sloth	Mammalia	Placentalia	Pilosa	Bradypodidae	Blood	Matoury	2016	_	_	1	0	0
Bradypus tridactylus	Three-toed sloth	Mammalia	Placentalia	Pilosa	Bradypodidae	Blood	Matoury	2016	_	_	1	0	0
Bradypus tridactylus	Three-toed sloth	Mammalia	Placentalia	Pilosa	Bradypodidae	Blood	Matoury	2016	_	_	1	0	0
Bradypus tridactylus	Three-toed sloth	Mammalia	Placentalia	Pilosa	Bradypodidae	Blood	Matoury	2016	_	_	0	0	0
Bradypus tridactylus	Three-toed sloth	Mammalia	Placentalia	Pilosa	Bradypodidae	Blood	Sinnamary	1994-1995	_	_	0	0	0
Bradypus tridactylus	Three-toed sloth	Mammalia	Placentalia	Pilosa	Bradypodidae	Blood	Sinnamary	1994-1995	_	_	1	0	0
Bradypus tridactylus	Three-toed sloth	Mammalia	Placentalia	Pilosa	Bradypodidae	Blood	Sinnamary	1994-1995	_	_	1	0	0
Bradypus tridactylus	Three-toed sloth	Mammalia	Placentalia	Pilosa	Bradypodidae	Blood	Sinnamary	1994-1995	_	_	0	0	0
Bradypus tridactylus	Three-toed sloth	Mammalia	Placentalia	Pilosa	Bradypodidae	Blood	Sinnamary	1994-1995	_	_	0	0	0
Bradypus tridactylus	Three-toed sloth	Mammalia	Placentalia	Pilosa	Bradypodidae	Blood	Sinnamary	1994-1995	_	_	1	0	0
Bradypus tridactylus	Three-toed sloth	Mammalia	Placentalia	Pilosa	Bradypodidae	Blood	Sinnamary	1994-1995	_	_	1	0	0
Bradypus tridactylus	Three-toed sloth	Mammalia	Placentalia	Pilosa	Bradypodidae	Blood	Sinnamary	1994-1995	_	_	1	0	0
Bradypus tridactylus	Three-toed sloth	Mammalia	Placentalia	Pilosa	Bradypodidae	Blood	Sinnamary	1994-1995	_	_	1	0	0
Bradypus tridactylus	Three-toed sloth	Mammalia	Placentalia	Pilosa	Bradypodidae	Blood	Sinnamary	1994-1995	_	_	1	0	0
Bradypus tridactylus	Three-toed sloth	Mammalia	Placentalia	Pilosa	Bradypodidae	Blood	Sinnamary	1994-1995	_	_	1	0	0
Bradypus tridactylus	Three-toed sloth	Mammalia	Placentalia	Pilosa	Bradypodidae	Blood	Sinnamary	1994	_	_	1	0	0	Genome sequenced in this study (Candidatus Anaplasma amazonensis, strain Petit Saut)
Bradypus tridactylus	Three-toed sloth	Mammalia	Placentalia	Pilosa	Bradypodidae	Blood	Sinnamary	1994-1995	_	_	1	0	0
Bradypus tridactylus	Three-toed sloth	Mammalia	Placentalia	Pilosa	Bradypodidae	Blood	Sinnamary	1994-1995	_	_	1	0	0
Bradypus tridactylus	Three-toed sloth	Mammalia	Placentalia	Pilosa	Bradypodidae	Blood	Sinnamary	1994-1995	_	_	0	0	0
Bradypus tridactylus	Three-toed sloth	Mammalia	Placentalia	Pilosa	Bradypodidae	Blood	Sinnamary	1994-1995	_	_	0	0	0
Bradypus tridactylus	Three-toed sloth	Mammalia	Placentalia	Pilosa	Bradypodidae	Blood	Sinnamary	1994-1995	_	_	0	0	0
Bradypus tridactylus	Three-toed sloth	Mammalia	Placentalia	Pilosa	Bradypodidae	Blood	Sinnamary	1994-1995	_	_	1	0	0
Bradypus tridactylus	Three-toed sloth	Mammalia	Placentalia	Pilosa	Bradypodidae	Blood	Sinnamary	1994-1995	_	_	1	0	0
Bradypus tridactylus	Three-toed sloth	Mammalia	Placentalia	Pilosa	Bradypodidae	Blood	Sinnamary	1994-1995	_	_	1	0	0
Bradypus tridactylus	Three-toed sloth	Mammalia	Placentalia	Pilosa	Bradypodidae	Blood	Sinnamary	1994-1995	_	_	0	0	0
Bradypus tridactylus	Three-toed sloth	Mammalia	Placentalia	Pilosa	Bradypodidae	Blood	Sinnamary	1994-1995	_	_	1	0	0
Bradypus tridactylus	Three-toed sloth	Mammalia	Placentalia	Pilosa	Bradypodidae	Blood	Sinnamary	1994-1995	_	_	1	0	0
Bradypus tridactylus	Three-toed sloth	Mammalia	Placentalia	Pilosa	Bradypodidae	Blood	Sinnamary	1994-1995	_	_	1	0	0
Bradypus tridactylus	Three-toed sloth	Mammalia	Placentalia	Pilosa	Bradypodidae	Blood	Sinnamary	1994-1995	_	_	1	0	0
Bradypus tridactylus	Three-toed sloth	Mammalia	Placentalia	Pilosa	Bradypodidae	Blood	Sinnamary	1994-1995	_	_	1	0	0
Bradypus tridactylus	Three-toed sloth	Mammalia	Placentalia	Pilosa	Bradypodidae	Blood	Sinnamary	1994-1995	_	_	1	0	0
Bradypus tridactylus	Three-toed sloth	Mammalia	Placentalia	Pilosa	Bradypodidae	Blood	Sinnamary	1994-1995	_	_	0	0	0
Bradypus tridactylus	Three-toed sloth	Mammalia	Placentalia	Pilosa	Bradypodidae	Blood	Sinnamary	1994-1995	_	_	0	0	0
Bradypus tridactylus	Three-toed sloth	Mammalia	Placentalia	Pilosa	Bradypodidae	Blood	Sinnamary	1994-1995	_	_	0	0	0
Bradypus tridactylus	Three-toed sloth	Mammalia	Placentalia	Pilosa	Bradypodidae	Blood	Sinnamary	1994-1995	_	_	0	0	0
Bradypus tridactylus	Three-toed sloth	Mammalia	Placentalia	Pilosa	Bradypodidae	Blood	Sinnamary	1994-1995	_	_	0	0	0
Bradypus tridactylus	Three-toed sloth	Mammalia	Placentalia	Pilosa	Bradypodidae	Blood	Sinnamary	1994-1995	_	_	1	0	0
Bradypus tridactylus	Three-toed sloth	Mammalia	Placentalia	Pilosa	Bradypodidae	Blood	Sinnamary	1994-1995	_	_	1	0	0
Bradypus tridactylus	Three-toed sloth	Mammalia	Placentalia	Pilosa	Bradypodidae	Blood	Sinnamary	1994-1995	_	_	0	0	0
Bradypus tridactylus	Three-toed sloth	Mammalia	Placentalia	Pilosa	Bradypodidae	Blood	Sinnamary	1994-1995	_	_	0	0	0
Bradypus tridactylus	Three-toed sloth	Mammalia	Placentalia	Pilosa	Bradypodidae	Blood	Sinnamary	1994-1995	_	_	0	0	0
Bradypus tridactylus	Three-toed sloth	Mammalia	Placentalia	Pilosa	Bradypodidae	Blood	Sinnamary	1994-1995	_	_	0	0	0
Bradypus tridactylus	Three-toed sloth	Mammalia	Placentalia	Pilosa	Bradypodidae	Blood	Sinnamary	1994-1995	_	_	1	0	0
Bradypus tridactylus	Three-toed sloth	Mammalia	Placentalia	Pilosa	Bradypodidae	Blood	Sinnamary	1994-1995	_	_	1	0	0
Bradypus tridactylus	Three-toed sloth	Mammalia	Placentalia	Pilosa	Bradypodidae	Blood	Sinnamary	1994-1995	_	_	1	0	0
Bradypus tridactylus	Three-toed sloth	Mammalia	Placentalia	Pilosa	Bradypodidae	Blood	Sinnamary	1994-1995	_	_	1	0	0
Bradypus tridactylus	Three-toed sloth	Mammalia	Placentalia	Pilosa	Bradypodidae	Blood	Sinnamary	1994-1995	_	_	1	0	0
Bradypus tridactylus	Three-toed sloth	Mammalia	Placentalia	Pilosa	Bradypodidae	Blood	Sinnamary	1994-1995	_	_	1	0	0
Bradypus tridactylus	Three-toed sloth	Mammalia	Placentalia	Pilosa	Bradypodidae	Blood	Sinnamary	1994-1995	_	_	0	0	0
Bradypus tridactylus	Three-toed sloth	Mammalia	Placentalia	Pilosa	Bradypodidae	Blood	Sinnamary	1994-1995	_	_	1	0	0
Bradypus tridactylus	Three-toed sloth	Mammalia	Placentalia	Pilosa	Bradypodidae	Blood	Sinnamary	1994-1995	_	_	0	0	0
Bradypus tridactylus	Three-toed sloth	Mammalia	Placentalia	Pilosa	Bradypodidae	Blood	Sinnamary	1994-1995	_	_	1	0	0
Bradypus tridactylus	Three-toed sloth	Mammalia	Placentalia	Pilosa	Bradypodidae	Blood	Sinnamary	1994-1995	_	_	1	0	0
Bradypus tridactylus	Three-toed sloth	Mammalia	Placentalia	Pilosa	Bradypodidae	Blood	Sinnamary	1994-1995	_	_	0	0	0
Bradypus tridactylus	Three-toed sloth	Mammalia	Placentalia	Pilosa	Bradypodidae	Blood	Sinnamary	1994-1995	_	_	1	0	0
Bradypus tridactylus	Three-toed sloth	Mammalia	Placentalia	Pilosa	Bradypodidae	Blood	Sinnamary	1994-1995	_	_	0	0	0
Bradypus tridactylus	Three-toed sloth	Mammalia	Placentalia	Pilosa	Bradypodidae	Blood	Sinnamary	1994-1995	_	_	1	0	0
Bradypus tridactylus	Three-toed sloth	Mammalia	Placentalia	Pilosa	Bradypodidae	Blood	Sinnamary	1994-1995	_	_	1	0	0
Bradypus tridactylus	Three-toed sloth	Mammalia	Placentalia	Pilosa	Bradypodidae	Blood	Sinnamary	1994-1995	_	_	0	0	0
Bradypus tridactylus	Three-toed sloth	Mammalia	Placentalia	Pilosa	Bradypodidae	Blood	Sinnamary	1994-1995	_	_	1	0	0
Bradypus tridactylus	Three-toed sloth	Mammalia	Placentalia	Pilosa	Bradypodidae	Blood	Sinnamary	1994-1995	_	_	1	0	0
Bradypus tridactylus	Three-toed sloth	Mammalia	Placentalia	Pilosa	Bradypodidae	Blood	Sinnamary	1994-1995	_	_	0	0	0
Bradypus tridactylus	Three-toed sloth	Mammalia	Placentalia	Pilosa	Bradypodidae	Blood	Sinnamary	1994-1995	_	_	1	0	0
Bradypus tridactylus	Three-toed sloth	Mammalia	Placentalia	Pilosa	Bradypodidae	Blood	Sinnamary	1994-1995	_	_	1	0	0
Bradypus tridactylus	Three-toed sloth	Mammalia	Placentalia	Pilosa	Bradypodidae	Blood	Sinnamary	1994-1995	_	_	1	0	0
Bradypus tridactylus	Three-toed sloth	Mammalia	Placentalia	Pilosa	Bradypodidae	Blood	Sinnamary	1994-1995	_	_	1	0	0
Bradypus tridactylus	Three-toed sloth	Mammalia	Placentalia	Pilosa	Bradypodidae	Blood	Sinnamary	1994-1995	_	_	1	0	0
Bradypus tridactylus	Three-toed sloth	Mammalia	Placentalia	Pilosa	Bradypodidae	Blood	Sinnamary	1994-1995	_	_	0	0	0
Bradypus tridactylus	Three-toed sloth	Mammalia	Placentalia	Pilosa	Bradypodidae	Blood	Sinnamary	1994-1995	_	_	0	0	0
Bradypus tridactylus	Three-toed sloth	Mammalia	Placentalia	Pilosa	Bradypodidae	Blood	Sinnamary	1994-1995	_	_	1	0	0
Bradypus tridactylus	Three-toed sloth	Mammalia	Placentalia	Pilosa	Bradypodidae	Blood	Sinnamary	1994-1995	_	_	0	0	0
Bradypus tridactylus	Three-toed sloth	Mammalia	Placentalia	Pilosa	Bradypodidae	Blood	Sinnamary	1994-1995	_	_	0	0	0
Bradypus tridactylus	Three-toed sloth	Mammalia	Placentalia	Pilosa	Bradypodidae	Blood	Sinnamary	1994-1995	_	_	0	0	0
Bradypus tridactylus	Three-toed sloth	Mammalia	Placentalia	Pilosa	Bradypodidae	Blood	Sinnamary	1994-1995	_	_	1	0	0
Bradypus tridactylus	Three-toed sloth	Mammalia	Placentalia	Pilosa	Bradypodidae	Blood	Sinnamary	1994-1995	_	_	1	0	0
Bradypus tridactylus	Three-toed sloth	Mammalia	Placentalia	Pilosa	Bradypodidae	Blood	Sinnamary	1994-1995	_	_	1	0	0
Bradypus tridactylus	Three-toed sloth	Mammalia	Placentalia	Pilosa	Bradypodidae	Blood	Sinnamary	1994-1995	_	_	1	0	0
Bradypus tridactylus	Three-toed sloth	Mammalia	Placentalia	Pilosa	Bradypodidae	Blood	Sinnamary	1994-1995	_	_	1	0	0
Bradypus tridactylus	Three-toed sloth	Mammalia	Placentalia	Pilosa	Bradypodidae	Blood	Sinnamary	1994-1995	_	_	1	0	0
Bradypus tridactylus	Three-toed sloth	Mammalia	Placentalia	Pilosa	Bradypodidae	Blood	Sinnamary	1994-1995	_	_	0	0	0
Bradypus tridactylus	Three-toed sloth	Mammalia	Placentalia	Pilosa	Bradypodidae	Blood	Sinnamary	1994-1995	_	_	0	0	0
Bradypus tridactylus	Three-toed sloth	Mammalia	Placentalia	Pilosa	Bradypodidae	Blood	Sinnamary	1994-1995	_	_	0	0	0
Bradypus tridactylus	Three-toed sloth	Mammalia	Placentalia	Pilosa	Bradypodidae	Blood	Sinnamary	1994-1995	_	_	0	0	0
Bradypus tridactylus	Three-toed sloth	Mammalia	Placentalia	Pilosa	Bradypodidae	Blood	Sinnamary	1994-1995	_	_	0	0	0
Bradypus tridactylus	Three-toed sloth	Mammalia	Placentalia	Pilosa	Bradypodidae	Blood	Sinnamary	1994-1995	_	_	1	0	0
Bradypus tridactylus	Three-toed sloth	Mammalia	Placentalia	Pilosa	Bradypodidae	Blood	Sinnamary	1994-1995	_	_	1	0	0
Bradypus tridactylus	Three-toed sloth	Mammalia	Placentalia	Pilosa	Bradypodidae	Blood	Sinnamary	1994-1995	_	_	1	0	0
Bradypus tridactylus	Three-toed sloth	Mammalia	Placentalia	Pilosa	Bradypodidae	Blood	Sinnamary	1994-1995	_	_	1	0	0
Bradypus tridactylus	Three-toed sloth	Mammalia	Placentalia	Pilosa	Bradypodidae	Blood	Sinnamary	1994-1995	_	_	1	0	0
Bradypus tridactylus	Three-toed sloth	Mammalia	Placentalia	Pilosa	Bradypodidae	Blood	Sinnamary	1994-1995	_	_	1	0	0
Bradypus tridactylus	Three-toed sloth	Mammalia	Placentalia	Pilosa	Bradypodidae	Blood	Sinnamary	1994-1995	_	_	0	0	0
Bradypus tridactylus	Three-toed sloth	Mammalia	Placentalia	Pilosa	Bradypodidae	Blood	Sinnamary	1994-1995	_	_	1	0	0
Bradypus tridactylus	Three-toed sloth	Mammalia	Placentalia	Pilosa	Bradypodidae	Blood	Sinnamary	1994-1995	_	_	1	0	0
Bradypus tridactylus	Three-toed sloth	Mammalia	Placentalia	Pilosa	Bradypodidae	Blood	Sinnamary	1994-1995	_	_	1	0	0
Bradypus tridactylus	Three-toed sloth	Mammalia	Placentalia	Pilosa	Bradypodidae	Blood	Sinnamary	1994-1995	_	_	1	0	0
Bradypus tridactylus	Three-toed sloth	Mammalia	Placentalia	Pilosa	Bradypodidae	Blood	Sinnamary	1994-1995	_	_	1	0	0
Bradypus tridactylus	Three-toed sloth	Mammalia	Placentalia	Pilosa	Bradypodidae	Blood	Sinnamary	1994-1995	_	_	1	0	0
Bradypus tridactylus	Three-toed sloth	Mammalia	Placentalia	Pilosa	Bradypodidae	Blood	Sinnamary	1994-1995	_	_	0	0	0
Bradypus tridactylus	Three-toed sloth	Mammalia	Placentalia	Pilosa	Bradypodidae	Blood	Sinnamary	1994-1995	_	_	0	0	0
Bradypus tridactylus	Three-toed sloth	Mammalia	Placentalia	Pilosa	Bradypodidae	Blood	Sinnamary	1994-1995	_	_	1	0	0
Choloepus didactylus	Two-toed sloth	Mammalia	Placentalia	Pilosa	Choloepodidae	Blood	Sinnamary	1994-1995	_	_	1	0	0
Choloepus didactylus	Two-toed sloth	Mammalia	Placentalia	Pilosa	Choloepodidae	Blood	Sinnamary	1994-1995	_	_	1	0	0
Choloepus didactylus	Two-toed sloth	Mammalia	Placentalia	Pilosa	Choloepodidae	Blood	Sinnamary	1994-1995	_	_	0	0	0
Choloepus didactylus	Two-toed sloth	Mammalia	Placentalia	Pilosa	Choloepodidae	Blood	Sinnamary	1994-1995	_	_	1	0	0
Choloepus didactylus	Two-toed sloth	Mammalia	Placentalia	Pilosa	Choloepodidae	Blood	Sinnamary	1994-1995	_	_	1	0	0
Choloepus didactylus	Two-toed sloth	Mammalia	Placentalia	Pilosa	Choloepodidae	Blood	Sinnamary	1994-1995	_	_	1	0	0
Choloepus didactylus	Two-toed sloth	Mammalia	Placentalia	Pilosa	Choloepodidae	Blood	Sinnamary	1994-1995	_	_	1	0	0
Choloepus didactylus	Two-toed sloth	Mammalia	Placentalia	Pilosa	Choloepodidae	Blood	Sinnamary	1994-1995	_	_	1	0	0
Choloepus didactylus	Two-toed sloth	Mammalia	Placentalia	Pilosa	Choloepodidae	Blood	Sinnamary	1994-1995	_	_	1	0	0
Choloepus didactylus	Two-toed sloth	Mammalia	Placentalia	Pilosa	Choloepodidae	Blood	Sinnamary	1994-1995	_	_	1	0	0
Choloepus didactylus	Two-toed sloth	Mammalia	Placentalia	Pilosa	Choloepodidae	Blood	Sinnamary	1994-1995	_	_	1	0	0
Choloepus didactylus	Two-toed sloth	Mammalia	Placentalia	Pilosa	Choloepodidae	Blood	Sinnamary	1994-1995	_	_	0	0	0
Choloepus didactylus	Two-toed sloth	Mammalia	Placentalia	Pilosa	Choloepodidae	Blood	Sinnamary	1994-1995	_	_	0	0	0
Choloepus didactylus	Two-toed sloth	Mammalia	Placentalia	Pilosa	Choloepodidae	Blood	Sinnamary	1994-1995	_	_	0	0	0
Choloepus didactylus	Two-toed sloth	Mammalia	Placentalia	Pilosa	Choloepodidae	Blood	Sinnamary	1994-1995	_	_	1	0	0
Choloepus didactylus	Two-toed sloth	Mammalia	Placentalia	Pilosa	Choloepodidae	Blood	Sinnamary	1994-1995	_	_	0	0	0
Choloepus didactylus	Two-toed sloth	Mammalia	Placentalia	Pilosa	Choloepodidae	Blood	Sinnamary	1994-1995	_	_	1	0	0
Choloepus didactylus	Two-toed sloth	Mammalia	Placentalia	Pilosa	Choloepodidae	Blood	Sinnamary	1994-1995	_	_	1	0	0
Choloepus didactylus	Two-toed sloth	Mammalia	Placentalia	Pilosa	Choloepodidae	Blood	Sinnamary	1994-1995	_	_	1	0	0
Choloepus didactylus	Two-toed sloth	Mammalia	Placentalia	Pilosa	Choloepodidae	Blood	Sinnamary	1994-1995	_	_	0	0	0
Choloepus didactylus	Two-toed sloth	Mammalia	Placentalia	Pilosa	Choloepodidae	Blood	Sinnamary	1994-1995	_	_	0	0	0
Choloepus didactylus	Two-toed sloth	Mammalia	Placentalia	Pilosa	Choloepodidae	Blood	Sinnamary	1994-1995	_	_	1	0	0
Choloepus didactylus	Two-toed sloth	Mammalia	Placentalia	Pilosa	Choloepodidae	Blood	Sinnamary	1994-1995	_	_	0	0	0
Choloepus didactylus	Two-toed sloth	Mammalia	Placentalia	Pilosa	Choloepodidae	Blood	Sinnamary	1994-1995	_	_	0	0	0
Choloepus didactylus	Two-toed sloth	Mammalia	Placentalia	Pilosa	Choloepodidae	Blood	Sinnamary	1994-1995	_	_	1	0	0
Choloepus didactylus	Two-toed sloth	Mammalia	Placentalia	Pilosa	Choloepodidae	Blood	Sinnamary	1994-1995	_	_	1	0	0
Choloepus didactylus	Two-toed sloth	Mammalia	Placentalia	Pilosa	Choloepodidae	Blood	Sinnamary	1994-1995	_	_	1	0	0
Choloepus didactylus	Two-toed sloth	Mammalia	Placentalia	Pilosa	Choloepodidae	Blood	Sinnamary	1994-1995	_	_	1	0	0
Choloepus didactylus	Two-toed sloth	Mammalia	Placentalia	Pilosa	Choloepodidae	Blood	Sinnamary	1994-1995	_	_	1	0	0
Choloepus didactylus	Two-toed sloth	Mammalia	Placentalia	Pilosa	Choloepodidae	Blood	Sinnamary	1994-1995	_	_	1	0	0
Choloepus didactylus	Two-toed sloth	Mammalia	Placentalia	Pilosa	Choloepodidae	Blood	Sinnamary	1994-1995	_	_	0	0	0
Choloepus didactylus	Two-toed sloth	Mammalia	Placentalia	Pilosa	Choloepodidae	Blood	Sinnamary	1994-1995	_	_	0	0	0
Choloepus didactylus	Two-toed sloth	Mammalia	Placentalia	Pilosa	Choloepodidae	Blood	Sinnamary	1994-1995	_	_	1	0	0
Choloepus didactylus	Two-toed sloth	Mammalia	Placentalia	Pilosa	Choloepodidae	Blood	Sinnamary	1994-1995	_	_	0	0	0
Choloepus didactylus	Two-toed sloth	Mammalia	Placentalia	Pilosa	Choloepodidae	Blood	Sinnamary	1994-1995	_	_	0	0	0
Choloepus didactylus	Two-toed sloth	Mammalia	Placentalia	Pilosa	Choloepodidae	Blood	Sinnamary	1994-1995	_	_	0	0	0
Choloepus didactylus	Two-toed sloth	Mammalia	Placentalia	Pilosa	Choloepodidae	Blood	Sinnamary	1994-1995	_	_	0	0	0
Choloepus didactylus	Two-toed sloth	Mammalia	Placentalia	Pilosa	Choloepodidae	Blood	Sinnamary	1994-1995	_	_	0	0	0
Choloepus didactylus	Two-toed sloth	Mammalia	Placentalia	Pilosa	Choloepodidae	Blood	Sinnamary	1994-1995	_	_	1	0	0
Choloepus didactylus	Two-toed sloth	Mammalia	Placentalia	Pilosa	Choloepodidae	Blood	Sinnamary	1994-1995	_	_	1	0	0
Choloepus didactylus	Two-toed sloth	Mammalia	Placentalia	Pilosa	Choloepodidae	Blood	Sinnamary	1994-1995	_	_	0	0	0
Choloepus didactylus	Two-toed sloth	Mammalia	Placentalia	Pilosa	Choloepodidae	Blood	Sinnamary	1994-1995	_	_	0	0	0
Choloepus didactylus	Two-toed sloth	Mammalia	Placentalia	Pilosa	Choloepodidae	Blood	Sinnamary	1994-1995	_	_	0	0	0
Choloepus didactylus	Two-toed sloth	Mammalia	Placentalia	Pilosa	Choloepodidae	Blood	Sinnamary	1994-1995	_	_	0	0	0
Choloepus didactylus	Two-toed sloth	Mammalia	Placentalia	Pilosa	Choloepodidae	Blood	Sinnamary	1994-1995	_	_	1	0	0
Choloepus didactylus	Two-toed sloth	Mammalia	Placentalia	Pilosa	Choloepodidae	Blood	Sinnamary	1994-1995	_	_	1	0	0
Choloepus didactylus	Two-toed sloth	Mammalia	Placentalia	Pilosa	Choloepodidae	Blood	Sinnamary	1994-1995	_	_	0	0	0
Choloepus didactylus	Two-toed sloth	Mammalia	Placentalia	Pilosa	Choloepodidae	Blood	Sinnamary	1994-1995	_	_	1	0	0
Choloepus didactylus	Two-toed sloth	Mammalia	Placentalia	Pilosa	Choloepodidae	Blood	Sinnamary	1994-1995	_	_	0	0	0
Choloepus didactylus	Two-toed sloth	Mammalia	Placentalia	Pilosa	Choloepodidae	Blood	Sinnamary	1994-1995	_	_	0	0	0
Choloepus didactylus	Two-toed sloth	Mammalia	Placentalia	Pilosa	Choloepodidae	Blood	Sinnamary	1994-1995	_	_	1	0	0
Choloepus didactylus	Two-toed sloth	Mammalia	Placentalia	Pilosa	Choloepodidae	Blood	Sinnamary	1994-1995	_	_	0	0	0
Choloepus didactylus	Two-toed sloth	Mammalia	Placentalia	Pilosa	Choloepodidae	Blood	Sinnamary	1994-1995	_	_	1	0	0
Choloepus didactylus	Two-toed sloth	Mammalia	Placentalia	Pilosa	Choloepodidae	Blood	Sinnamary	1994-1995	_	_	0	0	0
Choloepus didactylus	Two-toed sloth	Mammalia	Placentalia	Pilosa	Choloepodidae	Blood	Sinnamary	1994-1995	_	_	1	0	0
Choloepus didactylus	Two-toed sloth	Mammalia	Placentalia	Pilosa	Choloepodidae	Blood	Sinnamary	1994-1995	_	_	0	0	0
Choloepus didactylus	Two-toed sloth	Mammalia	Placentalia	Pilosa	Choloepodidae	Blood	Sinnamary	1994-1995	_	_	1	0	0
Choloepus didactylus	Two-toed sloth	Mammalia	Placentalia	Pilosa	Choloepodidae	Blood	Sinnamary	1994-1995	_	_	0	0	0
Choloepus didactylus	Two-toed sloth	Mammalia	Placentalia	Pilosa	Choloepodidae	Blood	Sinnamary	1994-1995	_	_	1	0	0
Choloepus didactylus	Two-toed sloth	Mammalia	Placentalia	Pilosa	Choloepodidae	Blood	Sinnamary	1994-1995	_	_	0	0	0
Choloepus didactylus	Two-toed sloth	Mammalia	Placentalia	Pilosa	Choloepodidae	Blood	Sinnamary	1994-1995	_	_	0	0	0
Choloepus didactylus	Two-toed sloth	Mammalia	Placentalia	Pilosa	Choloepodidae	Blood	Sinnamary	1994-1995	_	_	1	0	0
Choloepus didactylus	Two-toed sloth	Mammalia	Placentalia	Pilosa	Choloepodidae	Blood	Sinnamary	1994-1995	_	_	1	0	0
Choloepus didactylus	Two-toed sloth	Mammalia	Placentalia	Pilosa	Choloepodidae	Blood	Sinnamary	1994-1995	_	_	1	0	0
Choloepus didactylus	Two-toed sloth	Mammalia	Placentalia	Pilosa	Choloepodidae	Blood	Sinnamary	1994-1995	_	_	1	0	0
Choloepus didactylus	Two-toed sloth	Mammalia	Placentalia	Pilosa	Choloepodidae	Blood	Sinnamary	1994-1995	_	_	1	0	0
Choloepus didactylus	Two-toed sloth	Mammalia	Placentalia	Pilosa	Choloepodidae	Blood	Sinnamary	1994-1995	_	_	1	0	0
Choloepus didactylus	Two-toed sloth	Mammalia	Placentalia	Pilosa	Choloepodidae	Blood	Sinnamary	1994-1995	_	_	1	0	0
Choloepus didactylus	Two-toed sloth	Mammalia	Placentalia	Pilosa	Choloepodidae	Blood	Sinnamary	1994-1995	_	_	0	0	0
Choloepus didactylus	Two-toed sloth	Mammalia	Placentalia	Pilosa	Choloepodidae	Blood	Sinnamary	1994-1995	_	_	1	0	0
Choloepus didactylus	Two-toed sloth	Mammalia	Placentalia	Pilosa	Choloepodidae	Blood	Sinnamary	1994-1995	_	_	1	0	0
Choloepus didactylus	Two-toed sloth	Mammalia	Placentalia	Pilosa	Choloepodidae	Blood	Sinnamary	1994-1995	_	_	1	0	0
Choloepus didactylus	Two-toed sloth	Mammalia	Placentalia	Pilosa	Choloepodidae	Blood	Sinnamary	1994-1995	_	_	0	0	0
Choloepus didactylus	Two-toed sloth	Mammalia	Placentalia	Pilosa	Choloepodidae	Blood	Sinnamary	1994-1995	_	_	0	0	0
Choloepus didactylus	Two-toed sloth	Mammalia	Placentalia	Pilosa	Choloepodidae	Blood	Sinnamary	1994-1995	_	_	0	0	0
Choloepus didactylus	Two-toed sloth	Mammalia	Placentalia	Pilosa	Choloepodidae	Blood	Sinnamary	1994-1995	_	_	0	0	0
Choloepus didactylus	Two-toed sloth	Mammalia	Placentalia	Pilosa	Choloepodidae	Blood	Sinnamary	1994-1995	_	_	0	0	0
Choloepus didactylus	Two-toed sloth	Mammalia	Placentalia	Pilosa	Choloepodidae	Blood	Sinnamary	1994-1995	_	_	1	0	0
Choloepus didactylus	Two-toed sloth	Mammalia	Placentalia	Pilosa	Choloepodidae	Blood	Sinnamary	1994-1995	_	_	0	0	0
Choloepus didactylus	Two-toed sloth	Mammalia	Placentalia	Pilosa	Choloepodidae	Blood	Sinnamary	1994-1995	_	_	0	0	0
Choloepus didactylus	Two-toed sloth	Mammalia	Placentalia	Pilosa	Choloepodidae	Blood	Sinnamary	1994-1995	_	_	1	0	0
Choloepus didactylus	Two-toed sloth	Mammalia	Placentalia	Pilosa	Choloepodidae	Blood	Sinnamary	1994-1995	_	_	0	0	0
Choloepus didactylus	Two-toed sloth	Mammalia	Placentalia	Pilosa	Choloepodidae	Blood	Sinnamary	1994-1995	_	_	0	0	0
Choloepus didactylus	Two-toed sloth	Mammalia	Placentalia	Pilosa	Choloepodidae	Blood	Sinnamary	1994-1995	_	_	0	0	0
Choloepus didactylus	Two-toed sloth	Mammalia	Placentalia	Pilosa	Choloepodidae	Blood	Sinnamary	1994-1995	_	_	0	0	0
Choloepus didactylus	Two-toed sloth	Mammalia	Placentalia	Pilosa	Choloepodidae	Blood	Sinnamary	1994-1995	_	_	0	0	0
Choloepus didactylus	Two-toed sloth	Mammalia	Placentalia	Pilosa	Choloepodidae	Blood	Sinnamary	1994-1995	_	_	0	0	0
Choloepus didactylus	Two-toed sloth	Mammalia	Placentalia	Pilosa	Choloepodidae	Blood	Sinnamary	1994-1995	_	_	0	0	0
Choloepus didactylus	Two-toed sloth	Mammalia	Placentalia	Pilosa	Choloepodidae	Blood	Sinnamary	1994-1995	_	_	0	0	0
Choloepus didactylus	Two-toed sloth	Mammalia	Placentalia	Pilosa	Choloepodidae	Blood	Sinnamary	1994-1995	_	_	1	0	0
Cyclopes didactylus	Pygmy anteater	Mammalia	Placentalia	Pilosa	Cyclopedidae	Spleen	_	_	_	_	0	0	0
Tamandua tetradactyla	Southern tamandua	Mammalia	Placentalia	Pilosa	Myrmecophagidae	Spleen	Régina	2017	_	_	0	0	0
Tamandua tetradactyla	Southern tamandua	Mammalia	Placentalia	Pilosa	Myrmecophagidae	Spleen	Macouria	_	_	_	0	0	0
Tamandua tetradactyla	Southern tamandua	Mammalia	Placentalia	Pilosa	Myrmecophagidae	Spleen	Macouria	_	_	_	0	0	0
Cabassous unicinctus	Southern naked-tailed armadillo	Mammalia	Placentalia	Cingulata	Chlamyphoridae	Spleen	Mana	2015	_	_	0	0	0
Cabassous unicinctus	Southern naked-tailed armadillo	Mammalia	Placentalia	Cingulata	Chlamyphoridae	Spleen	Apatou	2017	_	_	0	0	0
Dasypus novemcinctus	Nine-banded armadillo	Mammalia	Placentalia	Cingulata	Dasypodidae	Spleen	Macouria	2014	_	_	0	0	0
Dasypus novemcinctus	Nine-banded armadillo	Mammalia	Placentalia	Cingulata	Dasypodidae	Spleen	Saint-Laurent-du-Maroni	_	_	_	0	0	0
Dasypus novemcinctus	Nine-banded armadillo	Mammalia	Placentalia	Cingulata	Dasypodidae	Spleen	Régina	2016	_	_	1	0	0
Dasypus novemcinctus	Nine-banded armadillo	Mammalia	Placentalia	Cingulata	Dasypodidae	Spleen	Macouria	2017	_	_	0	0	0
Dasypus novemcinctus	Nine-banded armadillo	Mammalia	Placentalia	Cingulata	Dasypodidae	Spleen	Macouria	2016	_	_	0	0	0
Dasypus novemcinctus	Nine-banded armadillo	Mammalia	Placentalia	Cingulata	Dasypodidae	Spleen	Kourou	2017	_	_	0	0	0
Dasypus novemcinctus	Nine-banded armadillo	Mammalia	Placentalia	Cingulata	Dasypodidae	Spleen	Cayenne	2017	_	_	0	0	0
Dasypus novemcinctus	Nine-banded armadillo	Mammalia	Placentalia	Cingulata	Dasypodidae	Spleen	Matoury	2017	_	_	0	0	0
Dasypus novemcinctus	Nine-banded armadillo	Mammalia	Placentalia	Cingulata	Dasypodidae	Spleen	Saint-Laurent-du-Maroni	2017	_	_	1	0	0
Dasypus novemcinctus	Nine-banded armadillo	Mammalia	Placentalia	Cingulata	Dasypodidae	Spleen	Rémire-Montjoly	2017	_	_	0	0	0
Dasypus novemcinctus	Nine-banded armadillo	Mammalia	Placentalia	Cingulata	Dasypodidae	Spleen	Sinnamary	2018	_	_	0	0	0
Dasypus novemcinctus	Nine-banded armadillo	Mammalia	Placentalia	Cingulata	Dasypodidae	Spleen	Rémire-Montjoly	2018	_	_	0	0	0
Dasypus novemcinctus	Nine-banded armadillo	Mammalia	Placentalia	Cingulata	Dasypodidae	Spleen	Matoury	2018	_	_	0	0	0
Dasypus novemcinctus	Nine-banded armadillo	Mammalia	Placentalia	Cingulata	Dasypodidae	Spleen	Montsinéry	2018	_	_	0	0	0
Dasypus novemcinctus	Nine-banded armadillo	Mammalia	Placentalia	Cingulata	Dasypodidae	Spleen	Montsinéry	2019	_	_	0	0	1
Hydrochoerus hydrochaeris	Capybara	Mammalia	Placentalia	Rodentia	Caviidae	Spleen	Cayenne	_	_	_	0	0	1
Hydrochoerus hydrochaeris	Capybara	Mammalia	Placentalia	Rodentia	Caviidae	Spleen	Kourou	_	_	_	0	0	0
Holochilus sciureus	Amazonian marsh rat	Mammalia	Placentalia	Rodentia	Cricetidae	Spleen	Sinnamary	2013	_	_	0	0	0
Holochilus sciureus	Amazonian marsh rat	Mammalia	Placentalia	Rodentia	Cricetidae	Spleen	Cayenne	2001	_	_	0	0	0
Holochilus sciureus	Amazonian marsh rat	Mammalia	Placentalia	Rodentia	Cricetidae	Spleen	Cayenne	2001	_	_	0	0	0
Holochilus sciureus	Amazonian marsh rat	Mammalia	Placentalia	Rodentia	Cricetidae	Spleen	Sinnamary	2013	_	_	0	0	0
Holochilus sciureus	Amazonian marsh rat	Mammalia	Placentalia	Rodentia	Cricetidae	Spleen	Macouria	2013	_	_	0	0	0
Hylaeamys megacephalus	Large-headed rice rat	Mammalia	Placentalia	Rodentia	Cricetidae	Spleen	Cayenne	2005	_	_	0	0	0
Hylaeamys megacephalus	Large-headed rice rat	Mammalia	Placentalia	Rodentia	Cricetidae	Spleen	Cayenne	2007	_	_	0	0	0
Hylaeamys megacephalus	Large-headed rice rat	Mammalia	Placentalia	Rodentia	Cricetidae	Spleen	Cayenne	2009	_	_	0	0	0
Hylaeamys megacephalus	Large-headed rice rat	Mammalia	Placentalia	Rodentia	Cricetidae	Spleen	Cayenne	2010	_	_	0	0	0
Hylaeamys megacephalus	Large-headed rice rat	Mammalia	Placentalia	Rodentia	Cricetidae	Spleen	Roura	2011	_	_	0	0	0
Hylaeamys megacephalus	Large-headed rice rat	Mammalia	Placentalia	Rodentia	Cricetidae	Spleen	Rémire-Montjoly	2015	_	_	0	0	0
Hylaeamys megacephalus	Large-headed rice rat	Mammalia	Placentalia	Rodentia	Cricetidae	Spleen	Rémire-Montjoly	2016	_	_	0	0	0
Hylaeamys megacephalus	Large-headed rice rat	Mammalia	Placentalia	Rodentia	Cricetidae	Spleen	Rémire-Montjoly	2018	_	_	0	0	0
Hylaeamys megacephalus	Large-headed rice rat	Mammalia	Placentalia	Rodentia	Cricetidae	Spleen	Cayenne	2001	_	_	0	0	0
Hylaeamys megacephalus	Large-headed rice rat	Mammalia	Placentalia	Rodentia	Cricetidae	Spleen	Roura	2011	_	_	0	0	0
Hylaeamys megacephalus	Large-headed rice rat	Mammalia	Placentalia	Rodentia	Cricetidae	Spleen	Roura	2011	_	_	0	0	0
Hylaeamys megacephalus	Large-headed rice rat	Mammalia	Placentalia	Rodentia	Cricetidae	Spleen	Roura	2012	_	_	0	0	0
Hylaeamys megacephalus	Large-headed rice rat	Mammalia	Placentalia	Rodentia	Cricetidae	Spleen	Régina	2015	_	_	0	0	0
Hylaeamys megacephalus	Large-headed rice rat	Mammalia	Placentalia	Rodentia	Cricetidae	Spleen	Régina	2015	_	_	0	0	0
Hylaeamys megacephalus	Large-headed rice rat	Mammalia	Placentalia	Rodentia	Cricetidae	Spleen	Régina	2015	_	_	0	0	0
Hylaeamys yunganus	Yungas rice rat	Mammalia	Placentalia	Rodentia	Cricetidae	Spleen	Cayenne	2008	_	_	0	0	0
Hylaeamys yunganus	Yungas rice rat	Mammalia	Placentalia	Rodentia	Cricetidae	Spleen	Cayenne	2008	_	_	0	0	0
Hylaeamys yunganus	Yungas rice rat	Mammalia	Placentalia	Rodentia	Cricetidae	Spleen	Cayenne	2008	_	_	0	0	0
Hylaeamys yunganus	Yungas rice rat	Mammalia	Placentalia	Rodentia	Cricetidae	Spleen	Cayenne	2008	_	_	0	0	0
Hylaeamys yunganus	Yungas rice rat	Mammalia	Placentalia	Rodentia	Cricetidae	Spleen	Cayenne	2008	_	_	0	0	0
Hylaeamys yunganus	Yungas rice rat	Mammalia	Placentalia	Rodentia	Cricetidae	Spleen	Cayenne	2011	_	_	0	0	0
Hylaeamys yunganus	Yungas rice rat	Mammalia	Placentalia	Rodentia	Cricetidae	Spleen	Cayenne	2011	_	_	0	0	0
Hylaeamys yunganus	Yungas rice rat	Mammalia	Placentalia	Rodentia	Cricetidae	Spleen	Cayenne	2011	_	_	0	0	0
Hylaeamys yunganus	Yungas rice rat	Mammalia	Placentalia	Rodentia	Cricetidae	Spleen	Roura	2011	_	_	0	0	0
Hylaeamys yunganus	Yungas rice rat	Mammalia	Placentalia	Rodentia	Cricetidae	Spleen	Rémire-Montjoly	2008	_	_	0	0	0
Neacomys dubosti	Dubost's bristly mouse	Mammalia	Placentalia	Rodentia	Cricetidae	Spleen	Matoury	2016	_	_	0	0	0
Neacomys paracou	Paracou bristly mouse	Mammalia	Placentalia	Rodentia	Cricetidae	Spleen	Matoury	2016	_	_	0	0	0
Neacomys paracou	Paracou bristly mouse	Mammalia	Placentalia	Rodentia	Cricetidae	Spleen	Roura	2011	_	_	0	0	0
Neacomys paracou	Paracou bristly mouse	Mammalia	Placentalia	Rodentia	Cricetidae	Spleen	Régina	2015	_	_	0	0	0
Neacomys paracou	Paracou bristly mouse	Mammalia	Placentalia	Rodentia	Cricetidae	Spleen	Régina	2015	_	_	0	0	0
Neacomys paracou	Paracou bristly mouse	Mammalia	Placentalia	Rodentia	Cricetidae	Spleen	Régina	2015	_	_	0	0	0
Neacomys paracou	Paracou bristly mouse	Mammalia	Placentalia	Rodentia	Cricetidae	Spleen	Régina	2015	_	_	0	0	0
Neacomys paracou	Paracou bristly mouse	Mammalia	Placentalia	Rodentia	Cricetidae	Spleen	Régina	2015	_	_	0	0	0
Neacomys paracou	Paracou bristly mouse	Mammalia	Placentalia	Rodentia	Cricetidae	Spleen	Régina	2015	_	_	0	0	0
Nectomys rattus	Small-footed bristly mouse	Mammalia	Placentalia	Rodentia	Cricetidae	Spleen	Kourou	2014	_	_	0	0	0
Nectomys rattus	Small-footed bristly mouse	Mammalia	Placentalia	Rodentia	Cricetidae	Spleen	Saint-Georges-de-l'Oyapock	2013	_	_	0	0	0
Nectomys rattus	Small-footed bristly mouse	Mammalia	Placentalia	Rodentia	Cricetidae	Spleen	Saint-Georges-de-l'Oyapock	2013	_	_	0	0	0
Nectomys rattus	Small-footed bristly mouse	Mammalia	Placentalia	Rodentia	Cricetidae	Spleen	Sinnamary	2013	_	_	0	0	0
Oecomys auyantepui	North Amazonian arboreal rice rat	Mammalia	Placentalia	Rodentia	Cricetidae	Spleen	Saint-Georges-de-l'Oyapock	2007	_	_	0	0	0
Oecomys auyantepui	North Amazonian arboreal rice rat	Mammalia	Placentalia	Rodentia	Cricetidae	Spleen	Saint-Georges-de-l'Oyapock	2007	_	_	0	0	0
Oecomys auyantepui	North Amazonian arboreal rice rat	Mammalia	Placentalia	Rodentia	Cricetidae	Spleen	Iracoubo	2009	_	_	0	0	0
Oecomys auyantepui	North Amazonian arboreal rice rat	Mammalia	Placentalia	Rodentia	Cricetidae	Spleen	Roura	2012	_	_	0	0	0
Oecomys auyantepui	North Amazonian arboreal rice rat	Mammalia	Placentalia	Rodentia	Cricetidae	Spleen	Matoury	2015	_	_	0	0	0
Oecomys auyantepui	North Amazonian arboreal rice rat	Mammalia	Placentalia	Rodentia	Cricetidae	Spleen	Matoury	2016	_	_	0	0	0
Oecomys auyantepui	North Amazonian arboreal rice rat	Mammalia	Placentalia	Rodentia	Cricetidae	Spleen	Matoury	2016	_	_	0	0	0
Oecomys auyantepui	North Amazonian arboreal rice rat	Mammalia	Placentalia	Rodentia	Cricetidae	Spleen	Roura	2011	_	_	0	0	0
Oecomys auyantepui	North Amazonian arboreal rice rat	Mammalia	Placentalia	Rodentia	Cricetidae	Spleen	Roura	2011	_	_	0	0	0
Oecomys auyantepui	North Amazonian arboreal rice rat	Mammalia	Placentalia	Rodentia	Cricetidae	Spleen	Roura	2011	_	_	0	0	0
Oecomys auyantepui	North Amazonian arboreal rice rat	Mammalia	Placentalia	Rodentia	Cricetidae	Spleen	Roura	2011	_	_	0	0	0
Oecomys auyantepui	North Amazonian arboreal rice rat	Mammalia	Placentalia	Rodentia	Cricetidae	Spleen	Roura	2011	_	_	0	0	0
Oecomys auyantepui	North Amazonian arboreal rice rat	Mammalia	Placentalia	Rodentia	Cricetidae	Spleen	Roura	2011	_	_	0	0	0
Oecomys auyantepui	North Amazonian arboreal rice rat	Mammalia	Placentalia	Rodentia	Cricetidae	Spleen	Roura	2011	_	_	0	0	0
Oecomys auyantepui	North Amazonian arboreal rice rat	Mammalia	Placentalia	Rodentia	Cricetidae	Spleen	Roura	2011	_	_	0	0	0
Oecomys auyantepui	North Amazonian arboreal rice rat	Mammalia	Placentalia	Rodentia	Cricetidae	Spleen	Régina	2015	_	_	0	0	0
Oecomys bicolor	Bicolored arboreal rice rat	Mammalia	Placentalia	Rodentia	Cricetidae	Spleen	Cayenne	2005	_	_	0	0	0
Oecomys bicolor	Bicolored arboreal rice rat	Mammalia	Placentalia	Rodentia	Cricetidae	Spleen	Cayenne	2005	_	_	0	0	0
Oecomys bicolor	Bicolored arboreal rice rat	Mammalia	Placentalia	Rodentia	Cricetidae	Spleen	Cayenne	2007	_	_	0	0	0
Oecomys bicolor	Bicolored arboreal rice rat	Mammalia	Placentalia	Rodentia	Cricetidae	Spleen	Cayenne	2007	_	_	0	0	0
Oecomys bicolor	Bicolored arboreal rice rat	Mammalia	Placentalia	Rodentia	Cricetidae	Spleen	Cayenne	2007	_	_	0	0	0
Oecomys bicolor	Bicolored arboreal rice rat	Mammalia	Placentalia	Rodentia	Cricetidae	Spleen	Cayenne	2008	_	_	0	0	0
Oecomys bicolor	Bicolored arboreal rice rat	Mammalia	Placentalia	Rodentia	Cricetidae	Spleen	Cayenne	2008	_	_	0	0	0
Oecomys bicolor	Bicolored arboreal rice rat	Mammalia	Placentalia	Rodentia	Cricetidae	Spleen	Macouria	2010	_	_	0	0	0
Oecomys bicolor	Bicolored arboreal rice rat	Mammalia	Placentalia	Rodentia	Cricetidae	Spleen	Macouria	2010	_	_	0	0	0
Oecomys bicolor	Bicolored arboreal rice rat	Mammalia	Placentalia	Rodentia	Cricetidae	Spleen	Cayenne	2011	_	_	0	0	0
Oecomys bicolor	Bicolored arboreal rice rat	Mammalia	Placentalia	Rodentia	Cricetidae	Spleen	Macouria	2012	_	_	0	0	0
Oecomys bicolor	Bicolored arboreal rice rat	Mammalia	Placentalia	Rodentia	Cricetidae	Spleen	Cayenne	2012	_	_	0	0	0
Oecomys bicolor	Bicolored arboreal rice rat	Mammalia	Placentalia	Rodentia	Cricetidae	Spleen	Cayenne	2012	_	_	0	0	0
Oecomys bicolor	Bicolored arboreal rice rat	Mammalia	Placentalia	Rodentia	Cricetidae	Spleen	Cayenne	2014	_	_	0	0	0
Oecomys bicolor	Bicolored arboreal rice rat	Mammalia	Placentalia	Rodentia	Cricetidae	Spleen	Cayenne	2017	_	_	0	0	0
Oecomys bicolor	Bicolored arboreal rice rat	Mammalia	Placentalia	Rodentia	Cricetidae	Spleen	Rémire-Montjoly	2018	_	_	0	0	0
Oligoryzomys fulvescens	Fulvous pygmy rice rat	Mammalia	Placentalia	Rodentia	Cricetidae	Spleen	Sinnamary	2014	_	_	0	0	0
Oligoryzomys fulvescens	Fulvous pygmy rice rat	Mammalia	Placentalia	Rodentia	Cricetidae	Spleen	Sinnamary	2014	_	_	0	0	0
Oligoryzomys fulvescens	Fulvous pygmy rice rat	Mammalia	Placentalia	Rodentia	Cricetidae	Spleen	Macouria	2010	_	_	0	0	0
Oligoryzomys fulvescens	Fulvous pygmy rice rat	Mammalia	Placentalia	Rodentia	Cricetidae	Spleen	Macouria	2013	_	_	0	0	0
Oligoryzomys fulvescens	Fulvous pygmy rice rat	Mammalia	Placentalia	Rodentia	Cricetidae	Spleen	Kourou	2014	_	_	0	0	0
Oligoryzomys fulvescens	Fulvous pygmy rice rat	Mammalia	Placentalia	Rodentia	Cricetidae	Spleen	Kourou	2014	_	_	0	0	0
Oligoryzomys fulvescens	Fulvous pygmy rice rat	Mammalia	Placentalia	Rodentia	Cricetidae	Spleen	Kourou	2014	_	_	0	0	0
Makalata didelphoides	Brazilian spiny tree rat	Mammalia	Placentalia	Rodentia	Echimyidae	Spleen	Cayenne	2005	_	_	0	0	0
Makalata didelphoides	Brazilian spiny tree rat	Mammalia	Placentalia	Rodentia	Echimyidae	Spleen	Cayenne	2007	_	_	0	0	0
Makalata didelphoides	Brazilian spiny tree rat	Mammalia	Placentalia	Rodentia	Echimyidae	Spleen	Cayenne	2007	_	_	0	0	0
Makalata didelphoides	Brazilian spiny tree rat	Mammalia	Placentalia	Rodentia	Echimyidae	Spleen	Cayenne	2007	_	_	0	0	0
Makalata didelphoides	Brazilian spiny tree rat	Mammalia	Placentalia	Rodentia	Echimyidae	Spleen	Cayenne	2008	_	_	0	0	0
Makalata didelphoides	Brazilian spiny tree rat	Mammalia	Placentalia	Rodentia	Echimyidae	Spleen	Cayenne	2011	_	_	0	0	0
Makalata didelphoides	Brazilian spiny tree rat	Mammalia	Placentalia	Rodentia	Echimyidae	Spleen	Cayenne	2001	_	_	0	0	0
Makalata didelphoides	Brazilian spiny tree rat	Mammalia	Placentalia	Rodentia	Echimyidae	Spleen	Cayenne	2001	_	_	0	0	0
Mesomys hispidus	Ferreira's spiny tree-rat	Mammalia	Placentalia	Rodentia	Echimyidae	Spleen	Cayenne	2006	_	_	0	0	0
Mesomys hispidus	Ferreira's spiny tree-rat	Mammalia	Placentalia	Rodentia	Echimyidae	Spleen	Cayenne	2007	_	_	0	0	0
Mesomys hispidus	Ferreira's spiny tree-rat	Mammalia	Placentalia	Rodentia	Echimyidae	Spleen	Saint-Georges-de-l'Oyapock	2007	_	_	0	0	0
Mesomys hispidus	Ferreira's spiny tree-rat	Mammalia	Placentalia	Rodentia	Echimyidae	Spleen	Macouria	2009	_	_	0	0	0
Mesomys hispidus	Ferreira's spiny tree-rat	Mammalia	Placentalia	Rodentia	Echimyidae	Spleen	Macouria	2009	_	_	0	0	0
Mesomys hispidus	Ferreira's spiny tree-rat	Mammalia	Placentalia	Rodentia	Echimyidae	Spleen	Cayenne	2009	_	_	0	0	0
Mesomys hispidus	Ferreira's spiny tree-rat	Mammalia	Placentalia	Rodentia	Echimyidae	Spleen	Macouria	2010	_	_	0	0	0
Mesomys hispidus	Ferreira's spiny tree-rat	Mammalia	Placentalia	Rodentia	Echimyidae	Spleen	Cayenne	2017	_	_	0	0	0
Mesomys hispidus	Ferreira's spiny tree-rat	Mammalia	Placentalia	Rodentia	Echimyidae	Spleen	Matoury	2016	_	_	0	0	0
Mesomys hispidus	Ferreira's spiny tree-rat	Mammalia	Placentalia	Rodentia	Echimyidae	Spleen	Cayenne	2001	_	_	0	0	0
Mesomys hispidus	Ferreira's spiny tree-rat	Mammalia	Placentalia	Rodentia	Echimyidae	Spleen	Cayenne	2001	_	_	0	0	0
Mesomys hispidus	Ferreira's spiny tree-rat	Mammalia	Placentalia	Rodentia	Echimyidae	Spleen	Roura	2011	_	_	0	0	0
Mesomys hispidus	Ferreira's spiny tree-rat	Mammalia	Placentalia	Rodentia	Echimyidae	Spleen	Roura	2012	_	_	0	0	0
Proechimys cuvieri	Cuvier's spiny-rat	Mammalia	Placentalia	Rodentia	Echimyidae	Spleen	Saint-Georges-de-l'Oyapock	2006	_	_	0	0	0
Proechimys cuvieri	Cuvier's spiny-rat	Mammalia	Placentalia	Rodentia	Echimyidae	Spleen	Saint-Georges-de-l'Oyapock	2006	_	_	0	0	0
Proechimys cuvieri	Cuvier's spiny-rat	Mammalia	Placentalia	Rodentia	Echimyidae	Spleen	Saint-Georges-de-l'Oyapock	2006	_	_	0	0	0
Proechimys cuvieri	Cuvier's spiny-rat	Mammalia	Placentalia	Rodentia	Echimyidae	Spleen	Saint-Georges-de-l'Oyapock	2006	_	_	0	0	0
Proechimys cuvieri	Cuvier's spiny-rat	Mammalia	Placentalia	Rodentia	Echimyidae	Spleen	Saint-Georges-de-l'Oyapock	2006	_	_	0	0	0
Proechimys cuvieri	Cuvier's spiny-rat	Mammalia	Placentalia	Rodentia	Echimyidae	Spleen	Saint-Georges-de-l'Oyapock	2006	_	_	0	0	0
Proechimys cuvieri	Cuvier's spiny-rat	Mammalia	Placentalia	Rodentia	Echimyidae	Spleen	Saint-Georges-de-l'Oyapock	2006	_	_	0	0	0
Proechimys cuvieri	Cuvier's spiny-rat	Mammalia	Placentalia	Rodentia	Echimyidae	Spleen	Saint-Georges-de-l'Oyapock	2006	_	_	0	0	0
Proechimys cuvieri	Cuvier's spiny-rat	Mammalia	Placentalia	Rodentia	Echimyidae	Spleen	Saint-Georges-de-l'Oyapock	2006	_	_	0	0	0
Proechimys cuvieri	Cuvier's spiny-rat	Mammalia	Placentalia	Rodentia	Echimyidae	Spleen	Saint-Georges-de-l'Oyapock	2007	_	_	0	0	0
Proechimys cuvieri	Cuvier's spiny-rat	Mammalia	Placentalia	Rodentia	Echimyidae	Spleen	Saint-Georges-de-l'Oyapock	2007	_	_	0	0	0
Proechimys cuvieri	Cuvier's spiny-rat	Mammalia	Placentalia	Rodentia	Echimyidae	Spleen	Saint-Georges-de-l'Oyapock	2007	_	_	0	0	0
Proechimys cuvieri	Cuvier's spiny-rat	Mammalia	Placentalia	Rodentia	Echimyidae	Spleen	Saint-Georges-de-l'Oyapock	2007	_	_	0	0	0
Proechimys cuvieri	Cuvier's spiny-rat	Mammalia	Placentalia	Rodentia	Echimyidae	Spleen	Saint-Georges-de-l'Oyapock	2007	_	_	0	0	0
Proechimys cuvieri	Cuvier's spiny-rat	Mammalia	Placentalia	Rodentia	Echimyidae	Spleen	Saint-Georges-de-l'Oyapock	2007	_	_	0	0	0
Proechimys cuvieri	Cuvier's spiny-rat	Mammalia	Placentalia	Rodentia	Echimyidae	Spleen	Saint-Georges-de-l'Oyapock	2007	_	_	0	0	0
Proechimys cuvieri	Cuvier's spiny-rat	Mammalia	Placentalia	Rodentia	Echimyidae	Spleen	Saint-Georges-de-l'Oyapock	2007	_	_	0	0	0
Proechimys cuvieri	Cuvier's spiny-rat	Mammalia	Placentalia	Rodentia	Echimyidae	Spleen	Mana	2010	_	_	0	0	0
Proechimys guyannensis	Guyenne spiny-rat	Mammalia	Placentalia	Rodentia	Echimyidae	Spleen	Cayenne	2005	_	_	0	0	0
Proechimys guyannensis	Guyenne spiny-rat	Mammalia	Placentalia	Rodentia	Echimyidae	Spleen	Cayenne	2005	_	_	0	0	0
Proechimys guyannensis	Guyenne spiny-rat	Mammalia	Placentalia	Rodentia	Echimyidae	Spleen	Cayenne	2005	_	_	0	0	0
Proechimys guyannensis	Guyenne spiny-rat	Mammalia	Placentalia	Rodentia	Echimyidae	Spleen	Saint-Georges-de-l'Oyapock	2006	_	_	0	0	0
Proechimys guyannensis	Guyenne spiny-rat	Mammalia	Placentalia	Rodentia	Echimyidae	Spleen	Saint-Georges-de-l'Oyapock	2006	_	_	0	0	0
Proechimys guyannensis	Guyenne spiny-rat	Mammalia	Placentalia	Rodentia	Echimyidae	Spleen	Montsinéry	2009	_	_	0	0	0
Proechimys guyannensis	Guyenne spiny-rat	Mammalia	Placentalia	Rodentia	Echimyidae	Spleen	Montsinéry	2009	_	_	0	0	0
Proechimys guyannensis	Guyenne spiny-rat	Mammalia	Placentalia	Rodentia	Echimyidae	Spleen	Montsinéry	2009	_	_	0	0	0
Proechimys guyannensis	Guyenne spiny-rat	Mammalia	Placentalia	Rodentia	Echimyidae	Spleen	Cayenne	2011	_	_	0	0	0
Proechimys guyannensis	Guyenne spiny-rat	Mammalia	Placentalia	Rodentia	Echimyidae	Spleen	Cayenne	2011	_	_	0	0	0
Proechimys guyannensis	Guyenne spiny-rat	Mammalia	Placentalia	Rodentia	Echimyidae	Spleen	Cayenne	2011	_	_	0	0	0
Proechimys guyannensis	Guyenne spiny-rat	Mammalia	Placentalia	Rodentia	Echimyidae	Spleen	Awala	2012	_	_	0	0	0
Proechimys guyannensis	Guyenne spiny-rat	Mammalia	Placentalia	Rodentia	Echimyidae	Spleen	Macouria	2012	_	_	0	0	0
Proechimys guyannensis	Guyenne spiny-rat	Mammalia	Placentalia	Rodentia	Echimyidae	Spleen	Macouria	2012	_	_	0	0	0
Proechimys guyannensis	Guyenne spiny-rat	Mammalia	Placentalia	Rodentia	Echimyidae	Spleen	Macouria	2012	_	_	0	0	0
Proechimys guyannensis	Guyenne spiny-rat	Mammalia	Placentalia	Rodentia	Echimyidae	Spleen	Macouria	2010	_	_	0	0	0
Proechimys guyannensis	Guyenne spiny-rat	Mammalia	Placentalia	Rodentia	Echimyidae	Spleen	Matoury	2015	_	_	0	0	0
Proechimys guyannensis	Guyenne spiny-rat	Mammalia	Placentalia	Rodentia	Echimyidae	Spleen	Cayenne	2017	_	_	0	0	0
Proechimys guyannensis	Guyenne spiny-rat	Mammalia	Placentalia	Rodentia	Echimyidae	Spleen	Cayenne	2017	_	_	0	0	0
Proechimys guyannensis	Guyenne spiny-rat	Mammalia	Placentalia	Rodentia	Echimyidae	Spleen	Cayenne	2017	_	_	0	0	0
Coendou melanurus	Black-tailed hairy dwarf porcupine	Mammalia	Placentalia	Rodentia	Erethizontidae	Spleen	Macouria	2014	_	_	0	0	0
Coendou sp.	Prehensile-tailed porcupines	Mammalia	Placentalia	Rodentia	Erethizontidae	Spleen	Cayenne	_	_	_	0	0	0
Coendou sp.	Prehensile-tailed porcupines	Mammalia	Placentalia	Rodentia	Erethizontidae	Spleen	Macouria	_	_	_	0	0	0
Coendou sp.	Prehensile-tailed porcupines	Mammalia	Placentalia	Rodentia	Erethizontidae	Spleen	Macouria	_	_	_	0	0	0
Mus musculus	House mouse	Mammalia	Placentalia	Rodentia	Muridae	Spleen	Rémire-Montjoly	2011	_	_	0	0	0
Mus musculus	House mouse	Mammalia	Placentalia	Rodentia	Muridae	Spleen	Rémire-Montjoly	2011	_	_	0	0	0
Mus musculus	House mouse	Mammalia	Placentalia	Rodentia	Muridae	Spleen	Saint-Georges-de-l'Oyapock	2013	_	_	0	0	0
Mus musculus	House mouse	Mammalia	Placentalia	Rodentia	Muridae	Spleen	Saint-Georges-de-l'Oyapock	2013	_	_	0	0	0
Mus musculus	House mouse	Mammalia	Placentalia	Rodentia	Muridae	Spleen	Saint-Georges-de-l'Oyapock	2013	_	_	0	0	0
Mus musculus	House mouse	Mammalia	Placentalia	Rodentia	Muridae	Spleen	Saint-Georges-de-l'Oyapock	2013	_	_	0	0	0
Mus musculus	House mouse	Mammalia	Placentalia	Rodentia	Muridae	Spleen	Saint-Georges-de-l'Oyapock	2013	_	_	0	0	0
Mus musculus	House mouse	Mammalia	Placentalia	Rodentia	Muridae	Spleen	Saint-Georges-de-l'Oyapock	2013	_	_	0	0	0
Mus musculus	House mouse	Mammalia	Placentalia	Rodentia	Muridae	Spleen	Saint-Georges-de-l'Oyapock	2013	_	_	0	0	0
Mus musculus	House mouse	Mammalia	Placentalia	Rodentia	Muridae	Spleen	Saint-Georges-de-l'Oyapock	2013	_	_	0	0	0
Mus musculus	House mouse	Mammalia	Placentalia	Rodentia	Muridae	Spleen	Saint-Georges-de-l'Oyapock	2013	_	_	0	0	0
Mus musculus	House mouse	Mammalia	Placentalia	Rodentia	Muridae	Spleen	Rémire-Montjoly	2013	_	_	0	0	0
Mus musculus	House mouse	Mammalia	Placentalia	Rodentia	Muridae	Spleen	Rémire-Montjoly	2013	_	_	0	0	0
Mus musculus	House mouse	Mammalia	Placentalia	Rodentia	Muridae	Spleen	Rémire-Montjoly	2013	_	_	0	0	0
Mus musculus	House mouse	Mammalia	Placentalia	Rodentia	Muridae	Spleen	Rémire-Montjoly	2013	_	_	0	0	0
Mus musculus	House mouse	Mammalia	Placentalia	Rodentia	Muridae	Spleen	Cayenne	2015	_	_	0	0	0
Mus musculus	House mouse	Mammalia	Placentalia	Rodentia	Muridae	Spleen	Matoury	2015	_	_	0	0	0
Mus musculus	House mouse	Mammalia	Placentalia	Rodentia	Muridae	Spleen	Cayenne	2016	_	_	0	0	0
Mus musculus	House mouse	Mammalia	Placentalia	Rodentia	Muridae	Spleen	Cayenne	2018	_	_	0	0	0
Mus musculus	House mouse	Mammalia	Placentalia	Rodentia	Muridae	Spleen	Roura	2011	_	_	0	0	0
Mus musculus	House mouse	Mammalia	Placentalia	Rodentia	Muridae	Spleen	Roura	2011	_	_	0	0	0
Mus musculus	House mouse	Mammalia	Placentalia	Rodentia	Muridae	Spleen	Roura	2011	_	_	0	0	0
Mus musculus	House mouse	Mammalia	Placentalia	Rodentia	Muridae	Spleen	Saint-Georges-de-l'Oyapock	2013	_	_	0	0	0
Mus musculus	House mouse	Mammalia	Placentalia	Rodentia	Muridae	Spleen	Saint-Georges-de-l'Oyapock	2013	_	_	0	0	0
Mus musculus	House mouse	Mammalia	Placentalia	Rodentia	Muridae	Spleen	Saint-Georges-de-l'Oyapock	2013	_	_	0	0	0
Mus musculus	House mouse	Mammalia	Placentalia	Rodentia	Muridae	Spleen	Saint-Georges-de-l'Oyapock	2013	_	_	0	0	0
Mus musculus	House mouse	Mammalia	Placentalia	Rodentia	Muridae	Spleen	Saint-Georges-de-l'Oyapock	2013	_	_	0	0	0
Mus musculus	House mouse	Mammalia	Placentalia	Rodentia	Muridae	Spleen	Saint-Georges-de-l'Oyapock	2013	_	_	0	0	0
Mus musculus	House mouse	Mammalia	Placentalia	Rodentia	Muridae	Spleen	Saint-Georges-de-l'Oyapock	2013	_	_	0	0	0
Mus musculus	House mouse	Mammalia	Placentalia	Rodentia	Muridae	Spleen	Saint-Georges-de-l'Oyapock	2013	_	_	0	0	0
Mus musculus	House mouse	Mammalia	Placentalia	Rodentia	Muridae	Spleen	Saint-Georges-de-l'Oyapock	2013	_	_	0	0	0
Mus musculus	House mouse	Mammalia	Placentalia	Rodentia	Muridae	Spleen	Saint-Georges-de-l'Oyapock	2013	_	_	0	0	0
Mus musculus	House mouse	Mammalia	Placentalia	Rodentia	Muridae	Spleen	Saint-Georges-de-l'Oyapock	2013	_	_	0	0	0
Mus musculus	House mouse	Mammalia	Placentalia	Rodentia	Muridae	Spleen	Saint-Georges-de-l'Oyapock	2013	_	_	0	0	0
Rattus rattus	Black rat	Mammalia	Placentalia	Rodentia	Muridae	Spleen	Sinnamary	2012	_	_	0	0	0
Rattus rattus	Black rat	Mammalia	Placentalia	Rodentia	Muridae	Spleen	Saint-Georges-de-l'Oyapock	2006	_	_	0	0	0
Rattus rattus	Black rat	Mammalia	Placentalia	Rodentia	Muridae	Spleen	Cayenne	2007	_	_	0	0	0
Rattus rattus	Black rat	Mammalia	Placentalia	Rodentia	Muridae	Spleen	Cayenne	2010	_	_	0	0	0
Rattus rattus	Black rat	Mammalia	Placentalia	Rodentia	Muridae	Spleen	Cayenne	2010	_	_	0	0	0
Rattus rattus	Black rat	Mammalia	Placentalia	Rodentia	Muridae	Spleen	Cayenne	2010	_	_	0	0	0
Rattus rattus	Black rat	Mammalia	Placentalia	Rodentia	Muridae	Spleen	Matoury	2010	_	_	0	0	0
Rattus rattus	Black rat	Mammalia	Placentalia	Rodentia	Muridae	Spleen	Matoury	2010	_	_	0	0	0
Rattus rattus	Black rat	Mammalia	Placentalia	Rodentia	Muridae	Spleen	Matoury	2010	_	_	0	0	0
Rattus rattus	Black rat	Mammalia	Placentalia	Rodentia	Muridae	Spleen	Cayenne	2011	_	_	0	0	0
Rattus rattus	Black rat	Mammalia	Placentalia	Rodentia	Muridae	Spleen	Cayenne	2011	_	_	0	0	0
Rattus rattus	Black rat	Mammalia	Placentalia	Rodentia	Muridae	Spleen	Cayenne	2017	_	_	0	0	0
Rattus rattus	Black rat	Mammalia	Placentalia	Rodentia	Muridae	Spleen	Cayenne	2001	_	_	0	0	0
Rattus rattus	Black rat	Mammalia	Placentalia	Rodentia	Muridae	Spleen	Roura	2010	_	_	0	0	0
Rattus rattus	Black rat	Mammalia	Placentalia	Rodentia	Muridae	Spleen	Roura	2010	_	_	0	0	0
Rattus rattus	Black rat	Mammalia	Placentalia	Rodentia	Muridae	Spleen	Roura	2010	_	_	0	0	0
Rattus rattus	Black rat	Mammalia	Placentalia	Rodentia	Muridae	Spleen	Roura	2010	_	_	0	0	0
Rattus rattus	Black rat	Mammalia	Placentalia	Rodentia	Muridae	Spleen	Roura	2010	_	_	0	0	0
Rattus rattus	Black rat	Mammalia	Placentalia	Rodentia	Muridae	Spleen	Roura	2010	_	_	0	0	0
Sciurus aestuans	Guianan squirrel	Mammalia	Placentalia	Rodentia	Sciuridae	Spleen	Cayenne	2009	_	_	0	0	0
Felis wiedii	Margay	Mammalia	Placentalia	Carnivora	Felidae	Spleen	Roura	2018	_	_	0	0	0
Puma yagouaroundi	Jaguarundi	Mammalia	Placentalia	Carnivora	Felidae	Spleen	Macouria	_	_	_	0	0	0
Puma yagouaroundi	Jaguarundi	Mammalia	Placentalia	Carnivora	Felidae	Spleen	Macouria	2014	_	_	0	0	0
Puma yagouaroundi	Jaguarundi	Mammalia	Placentalia	Carnivora	Felidae	Spleen	Kourou	2014	_	_	0	0	0
Puma yagouaroundi	Jaguarundi	Mammalia	Placentalia	Carnivora	Felidae	Spleen	Rémire-Montjoly	2016	_	_	0	0	0
Puma yagouaroundi	Jaguarundi	Mammalia	Placentalia	Carnivora	Felidae	Spleen	Macouria	2017	_	_	0	0	0
Eira barbara	Tayra	Mammalia	Placentalia	Carnivora	Mustelidae	Spleen	Roura	2011	_	_	0	0	0
Eira barbara	Tayra	Mammalia	Placentalia	Carnivora	Mustelidae	Spleen	Régina	2017	_	_	0	0	0
Eira barbara	Tayra	Mammalia	Placentalia	Carnivora	Mustelidae	Spleen	Roura	2012	_	_	0	0	0
Eira barbara	Tayra	Mammalia	Placentalia	Carnivora	Mustelidae	Spleen	Régina	2010	_	_	0	0	1
Galictis vittata	Greater grison	Mammalia	Placentalia	Carnivora	Mustelidae	Spleen	_	2005	_	_	0	0	0
Galictis vittata	Greater grison	Mammalia	Placentalia	Carnivora	Mustelidae	Spleen	Awala	2016	_	_	0	0	0
Galictis vittata	Greater grison	Mammalia	Placentalia	Carnivora	Mustelidae	Spleen	Matoury	2010	_	_	0	0	0
Galictis vittata	Greater grison	Mammalia	Placentalia	Carnivora	Mustelidae	Spleen	Sinnamary	2013	_	_	0	0	0
Lontra longicaudis	Neotropical river otter	Mammalia	Placentalia	Carnivora	Mustelidae	Spleen	Cayenne	2017	_	_	0	0	0
Potos flavus	Kinkajou	Mammalia	Placentalia	Carnivora	Procyonidae	Spleen	Roura	2016	_	_	0	0	0
Potos flavus	Kinkajou	Mammalia	Placentalia	Carnivora	Procyonidae	Spleen	Sinnamary	2015	_	_	0	0	0
Alouatta macconnelli	Guyanan red howler	Mammalia	Placentalia	Primates	Atelidae	Blood	Sinnamary	1994-1995	_	_	0	0	0
Alouatta macconnelli	Guyanan red howler	Mammalia	Placentalia	Primates	Atelidae	Blood	Sinnamary	1994-1995	_	_	0	0	0
Alouatta macconnelli	Guyanan red howler	Mammalia	Placentalia	Primates	Atelidae	Blood	Sinnamary	1994-1995	_	_	0	0	0
Alouatta macconnelli	Guyanan red howler	Mammalia	Placentalia	Primates	Atelidae	Blood	Sinnamary	1994-1995	_	_	0	0	0
Alouatta macconnelli	Guyanan red howler	Mammalia	Placentalia	Primates	Atelidae	Blood	Sinnamary	1994-1995	_	_	0	0	0
Alouatta macconnelli	Guyanan red howler	Mammalia	Placentalia	Primates	Atelidae	Blood	Sinnamary	1994-1995	_	_	0	0	0
Alouatta macconnelli	Guyanan red howler	Mammalia	Placentalia	Primates	Atelidae	Blood	Sinnamary	1994-1995	_	_	0	0	0
Alouatta macconnelli	Guyanan red howler	Mammalia	Placentalia	Primates	Atelidae	Blood	Sinnamary	1994-1995	_	_	0	0	0
Alouatta macconnelli	Guyanan red howler	Mammalia	Placentalia	Primates	Atelidae	Blood	Sinnamary	1994-1995	_	_	0	0	0
Alouatta macconnelli	Guyanan red howler	Mammalia	Placentalia	Primates	Atelidae	Blood	Sinnamary	1994-1995	_	_	0	0	0
Alouatta macconnelli	Guyanan red howler	Mammalia	Placentalia	Primates	Atelidae	Blood	Sinnamary	1994-1995	_	_	0	0	0
Alouatta macconnelli	Guyanan red howler	Mammalia	Placentalia	Primates	Atelidae	Blood	Sinnamary	1994-1995	_	_	0	0	0
Alouatta macconnelli	Guyanan red howler	Mammalia	Placentalia	Primates	Atelidae	Blood	Sinnamary	1994-1995	_	_	0	0	0
Alouatta macconnelli	Guyanan red howler	Mammalia	Placentalia	Primates	Atelidae	Blood	Sinnamary	1994-1995	_	_	0	0	0
Alouatta macconnelli	Guyanan red howler	Mammalia	Placentalia	Primates	Atelidae	Blood	Sinnamary	1994-1995	_	_	0	0	0
Alouatta macconnelli	Guyanan red howler	Mammalia	Placentalia	Primates	Atelidae	Blood	Sinnamary	1994-1995	_	_	0	0	0
Alouatta macconnelli	Guyanan red howler	Mammalia	Placentalia	Primates	Atelidae	Blood	Sinnamary	1994-1995	_	_	0	0	0
Alouatta macconnelli	Guyanan red howler	Mammalia	Placentalia	Primates	Atelidae	Blood	Sinnamary	1994-1995	_	_	0	0	0
Alouatta macconnelli	Guyanan red howler	Mammalia	Placentalia	Primates	Atelidae	Blood	Sinnamary	1994-1995	_	_	0	0	0
Alouatta macconnelli	Guyanan red howler	Mammalia	Placentalia	Primates	Atelidae	Blood	Sinnamary	1994-1995	_	_	0	0	0
Alouatta macconnelli	Guyanan red howler	Mammalia	Placentalia	Primates	Atelidae	Blood	Sinnamary	1994-1995	_	_	0	0	0
Alouatta macconnelli	Guyanan red howler	Mammalia	Placentalia	Primates	Atelidae	Blood	Sinnamary	1994-1995	_	_	0	0	0
Saguinus midas	Golden-handed tamarin	Mammalia	Placentalia	Primates	Callitrichidae	Blood	Sinnamary	1994-1995	_	_	0	0	0
Saguinus midas	Golden-handed tamarin	Mammalia	Placentalia	Primates	Callitrichidae	Blood	Sinnamary	1994-1995	_	_	0	0	0
Saguinus midas	Golden-handed tamarin	Mammalia	Placentalia	Primates	Callitrichidae	Blood	Sinnamary	1994-1995	_	_	0	0	0
Saguinus midas	Golden-handed tamarin	Mammalia	Placentalia	Primates	Callitrichidae	Blood	Sinnamary	1994-1995	_	_	0	0	0
Saguinus midas	Golden-handed tamarin	Mammalia	Placentalia	Primates	Callitrichidae	Blood	Sinnamary	1994-1995	_	_	0	0	0
Saguinus midas	Golden-handed tamarin	Mammalia	Placentalia	Primates	Callitrichidae	Blood	Sinnamary	1994-1995	_	_	0	0	0
Saguinus midas	Golden-handed tamarin	Mammalia	Placentalia	Primates	Callitrichidae	Blood	Sinnamary	1994-1995	_	_	0	0	0
Saguinus midas	Golden-handed tamarin	Mammalia	Placentalia	Primates	Callitrichidae	Blood	Sinnamary	1994-1995	_	_	0	0	0
Saguinus midas	Golden-handed tamarin	Mammalia	Placentalia	Primates	Callitrichidae	Blood	Sinnamary	1994-1995	_	_	0	0	0
Saguinus midas	Golden-handed tamarin	Mammalia	Placentalia	Primates	Callitrichidae	Blood	Sinnamary	1994-1995	_	_	0	0	0
Saguinus midas	Golden-handed tamarin	Mammalia	Placentalia	Primates	Callitrichidae	Blood	Sinnamary	1994-1995	_	_	0	0	0
Saguinus midas	Golden-handed tamarin	Mammalia	Placentalia	Primates	Callitrichidae	Blood	Sinnamary	1994-1995	_	_	0	0	0
Saguinus midas	Golden-handed tamarin	Mammalia	Placentalia	Primates	Callitrichidae	Blood	Sinnamary	1994-1995	_	_	0	0	0
Saguinus midas	Golden-handed tamarin	Mammalia	Placentalia	Primates	Callitrichidae	Blood	Sinnamary	1994-1995	_	_	0	0	0
Saguinus midas	Golden-handed tamarin	Mammalia	Placentalia	Primates	Callitrichidae	Blood	Sinnamary	1994-1995	_	_	0	0	0
Saguinus midas	Golden-handed tamarin	Mammalia	Placentalia	Primates	Callitrichidae	Blood	Sinnamary	1994-1995	_	_	0	0	0
Saguinus midas	Golden-handed tamarin	Mammalia	Placentalia	Primates	Callitrichidae	Blood	Sinnamary	1994-1995	_	_	0	0	0
Saguinus midas	Golden-handed tamarin	Mammalia	Placentalia	Primates	Callitrichidae	Blood	Sinnamary	1994-1995	_	_	0	0	0
Saguinus midas	Golden-handed tamarin	Mammalia	Placentalia	Primates	Callitrichidae	Blood	Sinnamary	1994-1995	_	_	0	0	0
Saguinus midas	Golden-handed tamarin	Mammalia	Placentalia	Primates	Callitrichidae	Blood	Sinnamary	1994-1995	_	_	0	0	0
Saguinus midas	Golden-handed tamarin	Mammalia	Placentalia	Primates	Callitrichidae	Blood	Sinnamary	1994-1995	_	_	0	0	0
Saguinus midas	Golden-handed tamarin	Mammalia	Placentalia	Primates	Callitrichidae	Blood	Sinnamary	1994-1995	_	_	0	0	0
Saguinus midas	Golden-handed tamarin	Mammalia	Placentalia	Primates	Callitrichidae	Blood	Sinnamary	1994-1995	_	_	0	0	0
Saguinus midas	Golden-handed tamarin	Mammalia	Placentalia	Primates	Callitrichidae	Blood	Sinnamary	1994-1995	_	_	0	0	0
Saguinus midas	Golden-handed tamarin	Mammalia	Placentalia	Primates	Callitrichidae	Blood	Sinnamary	1994-1995	_	_	0	0	0
Saguinus midas	Golden-handed tamarin	Mammalia	Placentalia	Primates	Callitrichidae	Blood	Sinnamary	1994-1995	_	_	0	0	0
Saguinus midas	Golden-handed tamarin	Mammalia	Placentalia	Primates	Callitrichidae	Blood	Sinnamary	1994-1995	_	_	0	0	0
Saguinus midas	Golden-handed tamarin	Mammalia	Placentalia	Primates	Callitrichidae	Blood	Sinnamary	1994-1995	_	_	0	0	0
Saguinus midas	Golden-handed tamarin	Mammalia	Placentalia	Primates	Callitrichidae	Blood	Sinnamary	1994-1995	_	_	0	0	0
Saguinus midas	Golden-handed tamarin	Mammalia	Placentalia	Primates	Callitrichidae	Blood	Sinnamary	1994-1995	_	_	0	0	0
Saguinus midas	Golden-handed tamarin	Mammalia	Placentalia	Primates	Callitrichidae	Blood	Sinnamary	1994-1995	_	_	0	0	0
Saguinus midas	Golden-handed tamarin	Mammalia	Placentalia	Primates	Callitrichidae	Blood	Sinnamary	1994-1995	_	_	0	0	0
Saguinus midas	Golden-handed tamarin	Mammalia	Placentalia	Primates	Callitrichidae	Blood	Sinnamary	1994-1995	_	_	0	0	0
Saguinus midas	Golden-handed tamarin	Mammalia	Placentalia	Primates	Callitrichidae	Blood	Sinnamary	1994-1995	_	_	0	0	0
Saguinus midas	Golden-handed tamarin	Mammalia	Placentalia	Primates	Callitrichidae	Blood	Sinnamary	1994-1995	_	_	0	0	0
Saguinus midas	Golden-handed tamarin	Mammalia	Placentalia	Primates	Callitrichidae	Blood	Sinnamary	1994-1995	_	_	0	0	0
Saguinus midas	Golden-handed tamarin	Mammalia	Placentalia	Primates	Callitrichidae	Blood	Sinnamary	1994-1995	_	_	0	0	0
Saguinus midas	Golden-handed tamarin	Mammalia	Placentalia	Primates	Callitrichidae	Blood	Sinnamary	1994-1995	_	_	0	0	0
Saguinus midas	Golden-handed tamarin	Mammalia	Placentalia	Primates	Callitrichidae	Blood	Sinnamary	1994-1995	_	_	0	0	0
Saguinus midas	Golden-handed tamarin	Mammalia	Placentalia	Primates	Callitrichidae	Blood	Sinnamary	1994-1995	_	_	0	0	0
Saguinus midas	Golden-handed tamarin	Mammalia	Placentalia	Primates	Callitrichidae	Blood	Sinnamary	1994-1995	_	_	0	0	0
Cebus apella	Tufted capuchin	Mammalia	Placentalia	Primates	Cebidae	Liver	_	_	_	_	0	0	0
Saimiri sciureus	Guianan squirrel monkey	Mammalia	Placentalia	Primates	Cebidae	Liver	_	_	_	_	0	0	0
Pithecia pithecia	White-faced saki	Mammalia	Placentalia	Primates	Pitheciidae	Spleen	Régina	2013	_	_	0	0	0
Homo sapiens	Human	Mammalia	Placentalia	Primates	Hominidae	Blood	French Guiana/Surinam border, cf. Methods	2019	_	_	0	0	0
Homo sapiens	Human	Mammalia	Placentalia	Primates	Hominidae	Blood	French Guiana/Surinam border, cf. Methods	2019	_	_	0	0	0
Homo sapiens	Human	Mammalia	Placentalia	Primates	Hominidae	Blood	French Guiana/Surinam border, cf. Methods	2019	_	_	0	0	0
Homo sapiens	Human	Mammalia	Placentalia	Primates	Hominidae	Blood	French Guiana/Surinam border, cf. Methods	2019	_	_	0	0	0
Homo sapiens	Human	Mammalia	Placentalia	Primates	Hominidae	Blood	French Guiana/Surinam border, cf. Methods	2019	_	_	0	0	0
Homo sapiens	Human	Mammalia	Placentalia	Primates	Hominidae	Blood	French Guiana/Surinam border, cf. Methods	2019	_	_	0	0	0
Homo sapiens	Human	Mammalia	Placentalia	Primates	Hominidae	Blood	French Guiana/Surinam border, cf. Methods	2019	_	_	0	0	0
Homo sapiens	Human	Mammalia	Placentalia	Primates	Hominidae	Blood	French Guiana/Surinam border, cf. Methods	2019	_	_	0	0	0
Homo sapiens	Human	Mammalia	Placentalia	Primates	Hominidae	Blood	French Guiana/Surinam border, cf. Methods	2019	_	_	0	0	0
Homo sapiens	Human	Mammalia	Placentalia	Primates	Hominidae	Blood	French Guiana/Surinam border, cf. Methods	2019	_	_	0	0	0
Homo sapiens	Human	Mammalia	Placentalia	Primates	Hominidae	Blood	French Guiana/Surinam border, cf. Methods	2019	_	_	0	0	0
Homo sapiens	Human	Mammalia	Placentalia	Primates	Hominidae	Blood	French Guiana/Surinam border, cf. Methods	2019	_	_	0	0	0
Homo sapiens	Human	Mammalia	Placentalia	Primates	Hominidae	Blood	French Guiana/Surinam border, cf. Methods	2019	_	_	0	0	0
Homo sapiens	Human	Mammalia	Placentalia	Primates	Hominidae	Blood	French Guiana/Surinam border, cf. Methods	2019	_	_	0	0	0
Homo sapiens	Human	Mammalia	Placentalia	Primates	Hominidae	Blood	French Guiana/Surinam border, cf. Methods	2019	_	_	0	0	0
Homo sapiens	Human	Mammalia	Placentalia	Primates	Hominidae	Blood	French Guiana/Surinam border, cf. Methods	2019	_	_	0	0	0
Homo sapiens	Human	Mammalia	Placentalia	Primates	Hominidae	Blood	French Guiana/Surinam border, cf. Methods	2019	_	_	0	0	0
Homo sapiens	Human	Mammalia	Placentalia	Primates	Hominidae	Blood	French Guiana/Surinam border, cf. Methods	2019	_	_	0	0	0
Homo sapiens	Human	Mammalia	Placentalia	Primates	Hominidae	Blood	French Guiana/Surinam border, cf. Methods	2019	_	_	0	0	0
Homo sapiens	Human	Mammalia	Placentalia	Primates	Hominidae	Blood	French Guiana/Surinam border, cf. Methods	2019	_	_	0	0	0
Homo sapiens	Human	Mammalia	Placentalia	Primates	Hominidae	Blood	French Guiana/Surinam border, cf. Methods	2019	_	_	0	0	0
Homo sapiens	Human	Mammalia	Placentalia	Primates	Hominidae	Blood	French Guiana/Surinam border, cf. Methods	2019	_	_	0	0	0
Homo sapiens	Human	Mammalia	Placentalia	Primates	Hominidae	Blood	French Guiana/Surinam border, cf. Methods	2019	_	_	0	0	0
Homo sapiens	Human	Mammalia	Placentalia	Primates	Hominidae	Blood	French Guiana/Surinam border, cf. Methods	2019	_	_	0	0	0
Homo sapiens	Human	Mammalia	Placentalia	Primates	Hominidae	Blood	French Guiana/Surinam border, cf. Methods	2019	_	_	0	0	0
Homo sapiens	Human	Mammalia	Placentalia	Primates	Hominidae	Blood	French Guiana/Surinam border, cf. Methods	2019	_	_	0	0	0
Homo sapiens	Human	Mammalia	Placentalia	Primates	Hominidae	Blood	French Guiana/Surinam border, cf. Methods	2019	_	_	0	0	0
Homo sapiens	Human	Mammalia	Placentalia	Primates	Hominidae	Blood	French Guiana/Surinam border, cf. Methods	2019	_	_	0	0	0
Homo sapiens	Human	Mammalia	Placentalia	Primates	Hominidae	Blood	French Guiana/Surinam border, cf. Methods	2019	_	_	0	0	0
Homo sapiens	Human	Mammalia	Placentalia	Primates	Hominidae	Blood	French Guiana/Surinam border, cf. Methods	2019	_	_	0	0	0
Homo sapiens	Human	Mammalia	Placentalia	Primates	Hominidae	Blood	French Guiana/Surinam border, cf. Methods	2019	_	_	0	0	0
Homo sapiens	Human	Mammalia	Placentalia	Primates	Hominidae	Blood	French Guiana/Surinam border, cf. Methods	2019	_	_	0	0	0
Homo sapiens	Human	Mammalia	Placentalia	Primates	Hominidae	Blood	French Guiana/Surinam border, cf. Methods	2019	_	_	0	0	0
Homo sapiens	Human	Mammalia	Placentalia	Primates	Hominidae	Blood	French Guiana/Surinam border, cf. Methods	2019	_	_	0	0	0
Homo sapiens	Human	Mammalia	Placentalia	Primates	Hominidae	Blood	French Guiana/Surinam border, cf. Methods	2019	_	_	0	0	0
Homo sapiens	Human	Mammalia	Placentalia	Primates	Hominidae	Blood	French Guiana/Surinam border, cf. Methods	2019	_	_	0	0	0
Homo sapiens	Human	Mammalia	Placentalia	Primates	Hominidae	Blood	French Guiana/Surinam border, cf. Methods	2019	_	_	0	0	0
Homo sapiens	Human	Mammalia	Placentalia	Primates	Hominidae	Blood	French Guiana/Surinam border, cf. Methods	2019	_	_	0	0	0
Homo sapiens	Human	Mammalia	Placentalia	Primates	Hominidae	Blood	French Guiana/Surinam border, cf. Methods	2019	_	_	0	0	0
Homo sapiens	Human	Mammalia	Placentalia	Primates	Hominidae	Blood	French Guiana/Surinam border, cf. Methods	2019	_	_	0	0	0
Homo sapiens	Human	Mammalia	Placentalia	Primates	Hominidae	Blood	French Guiana/Surinam border, cf. Methods	2019	_	_	0	0	0
Homo sapiens	Human	Mammalia	Placentalia	Primates	Hominidae	Blood	French Guiana/Surinam border, cf. Methods	2019	_	_	0	0	0
Homo sapiens	Human	Mammalia	Placentalia	Primates	Hominidae	Blood	French Guiana/Surinam border, cf. Methods	2019	_	_	0	0	0
Homo sapiens	Human	Mammalia	Placentalia	Primates	Hominidae	Blood	French Guiana/Surinam border, cf. Methods	2019	_	_	0	0	0
Homo sapiens	Human	Mammalia	Placentalia	Primates	Hominidae	Blood	French Guiana/Surinam border, cf. Methods	2019	_	_	0	0	0
Homo sapiens	Human	Mammalia	Placentalia	Primates	Hominidae	Blood	French Guiana/Surinam border, cf. Methods	2019	_	_	0	0	0
Homo sapiens	Human	Mammalia	Placentalia	Primates	Hominidae	Blood	French Guiana/Surinam border, cf. Methods	2019	_	_	0	0	0
Homo sapiens	Human	Mammalia	Placentalia	Primates	Hominidae	Blood	French Guiana/Surinam border, cf. Methods	2019	_	_	0	0	0
Homo sapiens	Human	Mammalia	Placentalia	Primates	Hominidae	Blood	French Guiana/Surinam border, cf. Methods	2019	_	_	0	0	0
Homo sapiens	Human	Mammalia	Placentalia	Primates	Hominidae	Blood	French Guiana/Surinam border, cf. Methods	2019	_	_	0	0	0
Homo sapiens	Human	Mammalia	Placentalia	Primates	Hominidae	Blood	French Guiana/Surinam border, cf. Methods	2019	_	_	0	0	0
Homo sapiens	Human	Mammalia	Placentalia	Primates	Hominidae	Blood	French Guiana/Surinam border, cf. Methods	2019	_	_	0	0	0
Homo sapiens	Human	Mammalia	Placentalia	Primates	Hominidae	Blood	French Guiana/Surinam border, cf. Methods	2019	_	_	0	0	0
Homo sapiens	Human	Mammalia	Placentalia	Primates	Hominidae	Blood	French Guiana/Surinam border, cf. Methods	2019	_	_	0	0	0
Homo sapiens	Human	Mammalia	Placentalia	Primates	Hominidae	Blood	French Guiana/Surinam border, cf. Methods	2019	_	_	0	0	0
Homo sapiens	Human	Mammalia	Placentalia	Primates	Hominidae	Blood	French Guiana/Surinam border, cf. Methods	2019	_	_	0	0	0
Homo sapiens	Human	Mammalia	Placentalia	Primates	Hominidae	Blood	French Guiana/Surinam border, cf. Methods	2019	_	_	0	0	0
Homo sapiens	Human	Mammalia	Placentalia	Primates	Hominidae	Blood	French Guiana/Surinam border, cf. Methods	2019	_	_	0	0	0
Homo sapiens	Human	Mammalia	Placentalia	Primates	Hominidae	Blood	French Guiana/Surinam border, cf. Methods	2019	_	_	0	0	0
Homo sapiens	Human	Mammalia	Placentalia	Primates	Hominidae	Blood	French Guiana/Surinam border, cf. Methods	2019	_	_	0	0	0
Homo sapiens	Human	Mammalia	Placentalia	Primates	Hominidae	Blood	French Guiana/Surinam border, cf. Methods	2019	_	_	0	0	0
Homo sapiens	Human	Mammalia	Placentalia	Primates	Hominidae	Blood	French Guiana/Surinam border, cf. Methods	2019	_	_	0	0	0
Homo sapiens	Human	Mammalia	Placentalia	Primates	Hominidae	Blood	French Guiana/Surinam border, cf. Methods	2019	_	_	0	0	0
Homo sapiens	Human	Mammalia	Placentalia	Primates	Hominidae	Blood	French Guiana/Surinam border, cf. Methods	2019	_	_	0	0	0
Homo sapiens	Human	Mammalia	Placentalia	Primates	Hominidae	Blood	French Guiana/Surinam border, cf. Methods	2019	_	_	0	0	0
Homo sapiens	Human	Mammalia	Placentalia	Primates	Hominidae	Blood	French Guiana/Surinam border, cf. Methods	2019	_	_	0	0	0
Homo sapiens	Human	Mammalia	Placentalia	Primates	Hominidae	Blood	French Guiana/Surinam border, cf. Methods	2019	_	_	0	0	0
Homo sapiens	Human	Mammalia	Placentalia	Primates	Hominidae	Blood	French Guiana/Surinam border, cf. Methods	2019	_	_	0	0	0
Homo sapiens	Human	Mammalia	Placentalia	Primates	Hominidae	Blood	French Guiana/Surinam border, cf. Methods	2019	_	_	0	0	0
Homo sapiens	Human	Mammalia	Placentalia	Primates	Hominidae	Blood	French Guiana/Surinam border, cf. Methods	2019	_	_	0	0	0
Homo sapiens	Human	Mammalia	Placentalia	Primates	Hominidae	Blood	French Guiana/Surinam border, cf. Methods	2019	_	_	0	0	0
Homo sapiens	Human	Mammalia	Placentalia	Primates	Hominidae	Blood	French Guiana/Surinam border, cf. Methods	2019	_	_	0	0	0
Homo sapiens	Human	Mammalia	Placentalia	Primates	Hominidae	Blood	French Guiana/Surinam border, cf. Methods	2019	_	_	0	0	0
Homo sapiens	Human	Mammalia	Placentalia	Primates	Hominidae	Blood	French Guiana/Surinam border, cf. Methods	2019	_	_	0	0	0
Homo sapiens	Human	Mammalia	Placentalia	Primates	Hominidae	Blood	French Guiana/Surinam border, cf. Methods	2019	_	_	0	0	0
Homo sapiens	Human	Mammalia	Placentalia	Primates	Hominidae	Blood	French Guiana/Surinam border, cf. Methods	2019	_	_	0	0	0
Homo sapiens	Human	Mammalia	Placentalia	Primates	Hominidae	Blood	French Guiana/Surinam border, cf. Methods	2019	_	_	0	0	0
Homo sapiens	Human	Mammalia	Placentalia	Primates	Hominidae	Blood	French Guiana/Surinam border, cf. Methods	2019	_	_	0	0	0
Homo sapiens	Human	Mammalia	Placentalia	Primates	Hominidae	Blood	French Guiana/Surinam border, cf. Methods	2019	_	_	0	0	0
Homo sapiens	Human	Mammalia	Placentalia	Primates	Hominidae	Blood	French Guiana/Surinam border, cf. Methods	2019	_	_	0	0	0
Homo sapiens	Human	Mammalia	Placentalia	Primates	Hominidae	Blood	French Guiana/Surinam border, cf. Methods	2019	_	_	0	0	0
Homo sapiens	Human	Mammalia	Placentalia	Primates	Hominidae	Blood	French Guiana/Surinam border, cf. Methods	2019	_	_	0	0	0
Homo sapiens	Human	Mammalia	Placentalia	Primates	Hominidae	Blood	French Guiana/Surinam border, cf. Methods	2019	_	_	0	0	0
Homo sapiens	Human	Mammalia	Placentalia	Primates	Hominidae	Blood	French Guiana/Surinam border, cf. Methods	2019	_	_	0	0	0
Homo sapiens	Human	Mammalia	Placentalia	Primates	Hominidae	Blood	French Guiana/Surinam border, cf. Methods	2019	_	_	0	0	0
Homo sapiens	Human	Mammalia	Placentalia	Primates	Hominidae	Blood	French Guiana/Surinam border, cf. Methods	2019	_	_	0	0	0
Homo sapiens	Human	Mammalia	Placentalia	Primates	Hominidae	Blood	French Guiana/Surinam border, cf. Methods	2019	_	_	0	0	0
Homo sapiens	Human	Mammalia	Placentalia	Primates	Hominidae	Blood	French Guiana/Surinam border, cf. Methods	2019	_	_	0	0	0
Homo sapiens	Human	Mammalia	Placentalia	Primates	Hominidae	Blood	French Guiana/Surinam border, cf. Methods	2019	_	_	0	0	0
Homo sapiens	Human	Mammalia	Placentalia	Primates	Hominidae	Blood	French Guiana/Surinam border, cf. Methods	2019	_	_	0	0	0
Homo sapiens	Human	Mammalia	Placentalia	Primates	Hominidae	Blood	French Guiana/Surinam border, cf. Methods	2019	_	_	0	0	0
Homo sapiens	Human	Mammalia	Placentalia	Primates	Hominidae	Blood	French Guiana/Surinam border, cf. Methods	2019	_	_	0	0	0
Homo sapiens	Human	Mammalia	Placentalia	Primates	Hominidae	Blood	French Guiana/Surinam border, cf. Methods	2019	_	_	0	0	0
Homo sapiens	Human	Mammalia	Placentalia	Primates	Hominidae	Blood	French Guiana/Surinam border, cf. Methods	2019	_	_	0	0	0
Homo sapiens	Human	Mammalia	Placentalia	Primates	Hominidae	Blood	French Guiana/Surinam border, cf. Methods	2019	_	_	0	0	0
Homo sapiens	Human	Mammalia	Placentalia	Primates	Hominidae	Blood	French Guiana/Surinam border, cf. Methods	2019	_	_	0	0	0
Homo sapiens	Human	Mammalia	Placentalia	Primates	Hominidae	Blood	French Guiana/Surinam border, cf. Methods	2019	_	_	0	0	0
Homo sapiens	Human	Mammalia	Placentalia	Primates	Hominidae	Blood	French Guiana/Surinam border, cf. Methods	2019	_	_	0	0	0
Homo sapiens	Human	Mammalia	Placentalia	Primates	Hominidae	Blood	French Guiana/Surinam border, cf. Methods	2019	_	_	1	0	0	Genome sequenced in this study (Candidatus Anaplasma sparouinense, strain Orpal)
Homo sapiens	Human	Mammalia	Placentalia	Primates	Hominidae	Blood	French Guiana/Surinam border, cf. Methods	2019	_	_	0	0	0
Homo sapiens	Human	Mammalia	Placentalia	Primates	Hominidae	Blood	French Guiana/Surinam border, cf. Methods	2019	_	_	0	0	0
Homo sapiens	Human	Mammalia	Placentalia	Primates	Hominidae	Blood	French Guiana/Surinam border, cf. Methods	2019	_	_	0	0	0
Homo sapiens	Human	Mammalia	Placentalia	Primates	Hominidae	Blood	French Guiana/Surinam border, cf. Methods	2019	_	_	0	0	0
Homo sapiens	Human	Mammalia	Placentalia	Primates	Hominidae	Blood	French Guiana/Surinam border, cf. Methods	2019	_	_	0	0	0
Homo sapiens	Human	Mammalia	Placentalia	Primates	Hominidae	Blood	French Guiana/Surinam border, cf. Methods	2019	_	_	0	0	0
Homo sapiens	Human	Mammalia	Placentalia	Primates	Hominidae	Blood	French Guiana/Surinam border, cf. Methods	2019	_	_	0	0	0
Homo sapiens	Human	Mammalia	Placentalia	Primates	Hominidae	Blood	French Guiana/Surinam border, cf. Methods	2019	_	_	0	0	0
Homo sapiens	Human	Mammalia	Placentalia	Primates	Hominidae	Blood	French Guiana/Surinam border, cf. Methods	2019	_	_	0	0	0
Homo sapiens	Human	Mammalia	Placentalia	Primates	Hominidae	Blood	French Guiana/Surinam border, cf. Methods	2019	_	_	0	0	0
Homo sapiens	Human	Mammalia	Placentalia	Primates	Hominidae	Blood	French Guiana/Surinam border, cf. Methods	2019	_	_	0	0	0
Homo sapiens	Human	Mammalia	Placentalia	Primates	Hominidae	Blood	French Guiana/Surinam border, cf. Methods	2019	_	_	0	0	0
Homo sapiens	Human	Mammalia	Placentalia	Primates	Hominidae	Blood	French Guiana/Surinam border, cf. Methods	2019	_	_	0	0	0
Homo sapiens	Human	Mammalia	Placentalia	Primates	Hominidae	Blood	French Guiana/Surinam border, cf. Methods	2019	_	_	0	0	0
Homo sapiens	Human	Mammalia	Placentalia	Primates	Hominidae	Blood	French Guiana/Surinam border, cf. Methods	2019	_	_	0	0	0
Homo sapiens	Human	Mammalia	Placentalia	Primates	Hominidae	Blood	French Guiana/Surinam border, cf. Methods	2019	_	_	0	0	0
Homo sapiens	Human	Mammalia	Placentalia	Primates	Hominidae	Blood	French Guiana/Surinam border, cf. Methods	2019	_	_	0	0	0
Homo sapiens	Human	Mammalia	Placentalia	Primates	Hominidae	Blood	French Guiana/Surinam border, cf. Methods	2019	_	_	0	0	0
Homo sapiens	Human	Mammalia	Placentalia	Primates	Hominidae	Blood	French Guiana/Surinam border, cf. Methods	2019	_	_	0	0	0
Homo sapiens	Human	Mammalia	Placentalia	Primates	Hominidae	Blood	French Guiana/Surinam border, cf. Methods	2019	_	_	0	0	0
Homo sapiens	Human	Mammalia	Placentalia	Primates	Hominidae	Blood	French Guiana/Surinam border, cf. Methods	2019	_	_	0	0	0
Homo sapiens	Human	Mammalia	Placentalia	Primates	Hominidae	Blood	French Guiana/Surinam border, cf. Methods	2019	_	_	0	0	0
Homo sapiens	Human	Mammalia	Placentalia	Primates	Hominidae	Blood	French Guiana/Surinam border, cf. Methods	2019	_	_	0	0	0
Homo sapiens	Human	Mammalia	Placentalia	Primates	Hominidae	Blood	French Guiana/Surinam border, cf. Methods	2019	_	_	0	0	0
Homo sapiens	Human	Mammalia	Placentalia	Primates	Hominidae	Blood	French Guiana/Surinam border, cf. Methods	2019	_	_	0	0	0
Homo sapiens	Human	Mammalia	Placentalia	Primates	Hominidae	Blood	French Guiana/Surinam border, cf. Methods	2019	_	_	0	0	0
Homo sapiens	Human	Mammalia	Placentalia	Primates	Hominidae	Blood	French Guiana/Surinam border, cf. Methods	2019	_	_	0	0	0
Homo sapiens	Human	Mammalia	Placentalia	Primates	Hominidae	Blood	French Guiana/Surinam border, cf. Methods	2019	_	_	0	0	0
Homo sapiens	Human	Mammalia	Placentalia	Primates	Hominidae	Blood	French Guiana/Surinam border, cf. Methods	2019	_	_	0	0	0
Homo sapiens	Human	Mammalia	Placentalia	Primates	Hominidae	Blood	French Guiana/Surinam border, cf. Methods	2019	_	_	0	0	0
Homo sapiens	Human	Mammalia	Placentalia	Primates	Hominidae	Blood	French Guiana/Surinam border, cf. Methods	2019	_	_	0	0	0
Homo sapiens	Human	Mammalia	Placentalia	Primates	Hominidae	Blood	French Guiana/Surinam border, cf. Methods	2019	_	_	0	0	0
Homo sapiens	Human	Mammalia	Placentalia	Primates	Hominidae	Blood	French Guiana/Surinam border, cf. Methods	2019	_	_	0	0	0
Homo sapiens	Human	Mammalia	Placentalia	Primates	Hominidae	Blood	French Guiana/Surinam border, cf. Methods	2019	_	_	0	0	0
Homo sapiens	Human	Mammalia	Placentalia	Primates	Hominidae	Blood	French Guiana/Surinam border, cf. Methods	2019	_	_	0	0	0
Homo sapiens	Human	Mammalia	Placentalia	Primates	Hominidae	Blood	French Guiana/Surinam border, cf. Methods	2019	_	_	0	0	0
Homo sapiens	Human	Mammalia	Placentalia	Primates	Hominidae	Blood	French Guiana/Surinam border, cf. Methods	2019	_	_	0	0	0
Homo sapiens	Human	Mammalia	Placentalia	Primates	Hominidae	Blood	French Guiana/Surinam border, cf. Methods	2019	_	_	0	0	0
Homo sapiens	Human	Mammalia	Placentalia	Primates	Hominidae	Blood	French Guiana/Surinam border, cf. Methods	2019	_	_	0	0	0
Homo sapiens	Human	Mammalia	Placentalia	Primates	Hominidae	Blood	French Guiana/Surinam border, cf. Methods	2019	_	_	0	0	0
Homo sapiens	Human	Mammalia	Placentalia	Primates	Hominidae	Blood	French Guiana/Surinam border, cf. Methods	2019	_	_	0	0	0
Homo sapiens	Human	Mammalia	Placentalia	Primates	Hominidae	Blood	French Guiana/Surinam border, cf. Methods	2019	_	_	0	0	0
Homo sapiens	Human	Mammalia	Placentalia	Primates	Hominidae	Blood	French Guiana/Surinam border, cf. Methods	2019	_	_	0	0	0
Homo sapiens	Human	Mammalia	Placentalia	Primates	Hominidae	Blood	French Guiana/Surinam border, cf. Methods	2019	_	_	0	0	0
Homo sapiens	Human	Mammalia	Placentalia	Primates	Hominidae	Blood	French Guiana/Surinam border, cf. Methods	2019	_	_	0	0	0
Homo sapiens	Human	Mammalia	Placentalia	Primates	Hominidae	Blood	French Guiana/Surinam border, cf. Methods	2019	_	_	0	0	0
Homo sapiens	Human	Mammalia	Placentalia	Primates	Hominidae	Blood	French Guiana/Surinam border, cf. Methods	2019	_	_	0	0	0
Homo sapiens	Human	Mammalia	Placentalia	Primates	Hominidae	Blood	French Guiana/Surinam border, cf. Methods	2019	_	_	0	0	0
Homo sapiens	Human	Mammalia	Placentalia	Primates	Hominidae	Blood	French Guiana/Surinam border, cf. Methods	2019	_	_	0	0	0
Homo sapiens	Human	Mammalia	Placentalia	Primates	Hominidae	Blood	French Guiana/Surinam border, cf. Methods	2019	_	_	0	0	0
Homo sapiens	Human	Mammalia	Placentalia	Primates	Hominidae	Blood	French Guiana/Surinam border, cf. Methods	2019	_	_	0	0	0
Homo sapiens	Human	Mammalia	Placentalia	Primates	Hominidae	Blood	French Guiana/Surinam border, cf. Methods	2019	_	_	0	0	0
Homo sapiens	Human	Mammalia	Placentalia	Primates	Hominidae	Blood	French Guiana/Surinam border, cf. Methods	2019	_	_	0	0	0
Homo sapiens	Human	Mammalia	Placentalia	Primates	Hominidae	Blood	French Guiana/Surinam border, cf. Methods	2019	_	_	0	0	0
Homo sapiens	Human	Mammalia	Placentalia	Primates	Hominidae	Blood	French Guiana/Surinam border, cf. Methods	2019	_	_	0	0	0
Homo sapiens	Human	Mammalia	Placentalia	Primates	Hominidae	Blood	French Guiana/Surinam border, cf. Methods	2019	_	_	0	0	0
Homo sapiens	Human	Mammalia	Placentalia	Primates	Hominidae	Blood	French Guiana/Surinam border, cf. Methods	2019	_	_	0	0	0
Homo sapiens	Human	Mammalia	Placentalia	Primates	Hominidae	Blood	French Guiana/Surinam border, cf. Methods	2019	_	_	0	0	0
Homo sapiens	Human	Mammalia	Placentalia	Primates	Hominidae	Blood	French Guiana/Surinam border, cf. Methods	2019	_	_	0	0	0
Homo sapiens	Human	Mammalia	Placentalia	Primates	Hominidae	Blood	French Guiana/Surinam border, cf. Methods	2019	_	_	0	0	0
Homo sapiens	Human	Mammalia	Placentalia	Primates	Hominidae	Blood	French Guiana/Surinam border, cf. Methods	2019	_	_	0	0	0
Homo sapiens	Human	Mammalia	Placentalia	Primates	Hominidae	Blood	French Guiana/Surinam border, cf. Methods	2019	_	_	0	0	0
Homo sapiens	Human	Mammalia	Placentalia	Primates	Hominidae	Blood	French Guiana/Surinam border, cf. Methods	2019	_	_	0	0	0
Homo sapiens	Human	Mammalia	Placentalia	Primates	Hominidae	Blood	French Guiana/Surinam border, cf. Methods	2019	_	_	0	0	0
Homo sapiens	Human	Mammalia	Placentalia	Primates	Hominidae	Blood	French Guiana/Surinam border, cf. Methods	2019	_	_	0	0	0
Homo sapiens	Human	Mammalia	Placentalia	Primates	Hominidae	Blood	French Guiana/Surinam border, cf. Methods	2019	_	_	0	0	0
Homo sapiens	Human	Mammalia	Placentalia	Primates	Hominidae	Blood	French Guiana/Surinam border, cf. Methods	2019	_	_	0	0	0
Homo sapiens	Human	Mammalia	Placentalia	Primates	Hominidae	Blood	French Guiana/Surinam border, cf. Methods	2019	_	_	0	0	0
Homo sapiens	Human	Mammalia	Placentalia	Primates	Hominidae	Blood	French Guiana/Surinam border, cf. Methods	2019	_	_	0	0	0
Homo sapiens	Human	Mammalia	Placentalia	Primates	Hominidae	Blood	French Guiana/Surinam border, cf. Methods	2019	_	_	0	0	0
Homo sapiens	Human	Mammalia	Placentalia	Primates	Hominidae	Blood	French Guiana/Surinam border, cf. Methods	2019	_	_	0	0	0
Homo sapiens	Human	Mammalia	Placentalia	Primates	Hominidae	Blood	French Guiana/Surinam border, cf. Methods	2019	_	_	0	0	0
Homo sapiens	Human	Mammalia	Placentalia	Primates	Hominidae	Blood	French Guiana/Surinam border, cf. Methods	2019	_	_	0	0	0
Homo sapiens	Human	Mammalia	Placentalia	Primates	Hominidae	Blood	French Guiana/Surinam border, cf. Methods	2019	_	_	0	0	0
Homo sapiens	Human	Mammalia	Placentalia	Primates	Hominidae	Blood	French Guiana/Surinam border, cf. Methods	2019	_	_	0	0	0
Homo sapiens	Human	Mammalia	Placentalia	Primates	Hominidae	Blood	French Guiana/Surinam border, cf. Methods	2019	_	_	0	0	0
Homo sapiens	Human	Mammalia	Placentalia	Primates	Hominidae	Blood	French Guiana/Surinam border, cf. Methods	2019	_	_	0	0	0
Homo sapiens	Human	Mammalia	Placentalia	Primates	Hominidae	Blood	French Guiana/Surinam border, cf. Methods	2019	_	_	0	0	0
Homo sapiens	Human	Mammalia	Placentalia	Primates	Hominidae	Blood	French Guiana/Surinam border, cf. Methods	2019	_	_	0	0	0
Homo sapiens	Human	Mammalia	Placentalia	Primates	Hominidae	Blood	French Guiana/Surinam border, cf. Methods	2019	_	_	0	0	0
Homo sapiens	Human	Mammalia	Placentalia	Primates	Hominidae	Blood	French Guiana/Surinam border, cf. Methods	2019	_	_	0	0	0
Homo sapiens	Human	Mammalia	Placentalia	Primates	Hominidae	Blood	French Guiana/Surinam border, cf. Methods	2019	_	_	0	0	0
Homo sapiens	Human	Mammalia	Placentalia	Primates	Hominidae	Blood	French Guiana/Surinam border, cf. Methods	2019	_	_	0	0	0
Homo sapiens	Human	Mammalia	Placentalia	Primates	Hominidae	Blood	French Guiana/Surinam border, cf. Methods	2019	_	_	0	0	0
Homo sapiens	Human	Mammalia	Placentalia	Primates	Hominidae	Blood	French Guiana/Surinam border, cf. Methods	2019	_	_	0	0	0
Homo sapiens	Human	Mammalia	Placentalia	Primates	Hominidae	Blood	French Guiana/Surinam border, cf. Methods	2019	_	_	0	0	0
Homo sapiens	Human	Mammalia	Placentalia	Primates	Hominidae	Blood	French Guiana/Surinam border, cf. Methods	2019	_	_	0	0	0
Homo sapiens	Human	Mammalia	Placentalia	Primates	Hominidae	Blood	French Guiana/Surinam border, cf. Methods	2019	_	_	0	0	0
Homo sapiens	Human	Mammalia	Placentalia	Primates	Hominidae	Blood	French Guiana/Surinam border, cf. Methods	2019	_	_	0	0	0
Homo sapiens	Human	Mammalia	Placentalia	Primates	Hominidae	Blood	French Guiana/Surinam border, cf. Methods	2019	_	_	0	0	0
Homo sapiens	Human	Mammalia	Placentalia	Primates	Hominidae	Blood	French Guiana/Surinam border, cf. Methods	2019	_	_	0	0	0
Homo sapiens	Human	Mammalia	Placentalia	Primates	Hominidae	Blood	French Guiana/Surinam border, cf. Methods	2019	_	_	0	0	0
Homo sapiens	Human	Mammalia	Placentalia	Primates	Hominidae	Blood	French Guiana/Surinam border, cf. Methods	2019	_	_	0	0	0
Homo sapiens	Human	Mammalia	Placentalia	Primates	Hominidae	Blood	French Guiana/Surinam border, cf. Methods	2019	_	_	0	0	0
Homo sapiens	Human	Mammalia	Placentalia	Primates	Hominidae	Blood	French Guiana/Surinam border, cf. Methods	2019	_	_	0	0	0
Homo sapiens	Human	Mammalia	Placentalia	Primates	Hominidae	Blood	French Guiana/Surinam border, cf. Methods	2019	_	_	0	0	0
Homo sapiens	Human	Mammalia	Placentalia	Primates	Hominidae	Blood	French Guiana/Surinam border, cf. Methods	2019	_	_	0	0	0
Homo sapiens	Human	Mammalia	Placentalia	Primates	Hominidae	Blood	French Guiana/Surinam border, cf. Methods	2019	_	_	0	0	0
Homo sapiens	Human	Mammalia	Placentalia	Primates	Hominidae	Blood	French Guiana/Surinam border, cf. Methods	2019	_	_	0	0	0
Homo sapiens	Human	Mammalia	Placentalia	Primates	Hominidae	Blood	French Guiana/Surinam border, cf. Methods	2019	_	_	0	0	0
Homo sapiens	Human	Mammalia	Placentalia	Primates	Hominidae	Blood	French Guiana/Surinam border, cf. Methods	2019	_	_	0	0	0
Homo sapiens	Human	Mammalia	Placentalia	Primates	Hominidae	Blood	French Guiana/Surinam border, cf. Methods	2019	_	_	0	0	0
Homo sapiens	Human	Mammalia	Placentalia	Primates	Hominidae	Blood	French Guiana/Surinam border, cf. Methods	2019	_	_	0	0	0
Homo sapiens	Human	Mammalia	Placentalia	Primates	Hominidae	Blood	French Guiana/Surinam border, cf. Methods	2019	_	_	0	0	0
Homo sapiens	Human	Mammalia	Placentalia	Primates	Hominidae	Blood	French Guiana/Surinam border, cf. Methods	2019	_	_	0	0	0
Homo sapiens	Human	Mammalia	Placentalia	Primates	Hominidae	Blood	French Guiana/Surinam border, cf. Methods	2019	_	_	0	0	0
Homo sapiens	Human	Mammalia	Placentalia	Primates	Hominidae	Blood	French Guiana/Surinam border, cf. Methods	2019	_	_	0	0	0
Homo sapiens	Human	Mammalia	Placentalia	Primates	Hominidae	Blood	French Guiana/Surinam border, cf. Methods	2019	_	_	0	0	0
Homo sapiens	Human	Mammalia	Placentalia	Primates	Hominidae	Blood	French Guiana/Surinam border, cf. Methods	2019	_	_	0	0	0
Homo sapiens	Human	Mammalia	Placentalia	Primates	Hominidae	Blood	French Guiana/Surinam border, cf. Methods	2019	_	_	0	0	0
Homo sapiens	Human	Mammalia	Placentalia	Primates	Hominidae	Blood	French Guiana/Surinam border, cf. Methods	2019	_	_	0	0	0
Homo sapiens	Human	Mammalia	Placentalia	Primates	Hominidae	Blood	French Guiana/Surinam border, cf. Methods	2019	_	_	0	0	0
Homo sapiens	Human	Mammalia	Placentalia	Primates	Hominidae	Blood	French Guiana/Surinam border, cf. Methods	2019	_	_	0	0	0
Homo sapiens	Human	Mammalia	Placentalia	Primates	Hominidae	Blood	French Guiana/Surinam border, cf. Methods	2019	_	_	0	0	0
Homo sapiens	Human	Mammalia	Placentalia	Primates	Hominidae	Blood	French Guiana/Surinam border, cf. Methods	2019	_	_	0	0	0
Homo sapiens	Human	Mammalia	Placentalia	Primates	Hominidae	Blood	French Guiana/Surinam border, cf. Methods	2019	_	_	0	0	0
Homo sapiens	Human	Mammalia	Placentalia	Primates	Hominidae	Blood	French Guiana/Surinam border, cf. Methods	2019	_	_	0	0	0
Homo sapiens	Human	Mammalia	Placentalia	Primates	Hominidae	Blood	French Guiana/Surinam border, cf. Methods	2019	_	_	0	0	0
Homo sapiens	Human	Mammalia	Placentalia	Primates	Hominidae	Blood	French Guiana/Surinam border, cf. Methods	2019	_	_	0	0	0
Homo sapiens	Human	Mammalia	Placentalia	Primates	Hominidae	Blood	French Guiana/Surinam border, cf. Methods	2019	_	_	0	0	0
Homo sapiens	Human	Mammalia	Placentalia	Primates	Hominidae	Blood	French Guiana/Surinam border, cf. Methods	2019	_	_	0	0	0
Homo sapiens	Human	Mammalia	Placentalia	Primates	Hominidae	Blood	French Guiana/Surinam border, cf. Methods	2019	_	_	0	0	0
Homo sapiens	Human	Mammalia	Placentalia	Primates	Hominidae	Blood	French Guiana/Surinam border, cf. Methods	2019	_	_	0	0	0
Homo sapiens	Human	Mammalia	Placentalia	Primates	Hominidae	Blood	French Guiana/Surinam border, cf. Methods	2019	_	_	0	0	0
Homo sapiens	Human	Mammalia	Placentalia	Primates	Hominidae	Blood	French Guiana/Surinam border, cf. Methods	2019	_	_	0	0	0
Homo sapiens	Human	Mammalia	Placentalia	Primates	Hominidae	Blood	French Guiana/Surinam border, cf. Methods	2019	_	_	0	0	0
Homo sapiens	Human	Mammalia	Placentalia	Primates	Hominidae	Blood	French Guiana/Surinam border, cf. Methods	2019	_	_	0	0	0
Homo sapiens	Human	Mammalia	Placentalia	Primates	Hominidae	Blood	French Guiana/Surinam border, cf. Methods	2019	_	_	0	0	0
Homo sapiens	Human	Mammalia	Placentalia	Primates	Hominidae	Blood	French Guiana/Surinam border, cf. Methods	2019	_	_	0	0	0
Homo sapiens	Human	Mammalia	Placentalia	Primates	Hominidae	Blood	French Guiana/Surinam border, cf. Methods	2019	_	_	0	0	0
Homo sapiens	Human	Mammalia	Placentalia	Primates	Hominidae	Blood	French Guiana/Surinam border, cf. Methods	2019	_	_	0	0	0
Homo sapiens	Human	Mammalia	Placentalia	Primates	Hominidae	Blood	French Guiana/Surinam border, cf. Methods	2019	_	_	0	0	0
Homo sapiens	Human	Mammalia	Placentalia	Primates	Hominidae	Blood	French Guiana/Surinam border, cf. Methods	2019	_	_	0	0	0
Homo sapiens	Human	Mammalia	Placentalia	Primates	Hominidae	Blood	French Guiana/Surinam border, cf. Methods	2019	_	_	0	0	0
Homo sapiens	Human	Mammalia	Placentalia	Primates	Hominidae	Blood	French Guiana/Surinam border, cf. Methods	2019	_	_	0	0	0
Homo sapiens	Human	Mammalia	Placentalia	Primates	Hominidae	Blood	French Guiana/Surinam border, cf. Methods	2019	_	_	0	0	0
Homo sapiens	Human	Mammalia	Placentalia	Primates	Hominidae	Blood	French Guiana/Surinam border, cf. Methods	2019	_	_	0	0	0
Homo sapiens	Human	Mammalia	Placentalia	Primates	Hominidae	Blood	French Guiana/Surinam border, cf. Methods	2019	_	_	0	0	0
Homo sapiens	Human	Mammalia	Placentalia	Primates	Hominidae	Blood	French Guiana/Surinam border, cf. Methods	2019	_	_	0	0	0
Homo sapiens	Human	Mammalia	Placentalia	Primates	Hominidae	Blood	French Guiana/Surinam border, cf. Methods	2019	_	_	0	0	0
Homo sapiens	Human	Mammalia	Placentalia	Primates	Hominidae	Blood	French Guiana/Surinam border, cf. Methods	2019	_	_	0	0	0
Homo sapiens	Human	Mammalia	Placentalia	Primates	Hominidae	Blood	French Guiana/Surinam border, cf. Methods	2019	_	_	0	0	0
Homo sapiens	Human	Mammalia	Placentalia	Primates	Hominidae	Blood	French Guiana/Surinam border, cf. Methods	2019	_	_	0	0	0
Homo sapiens	Human	Mammalia	Placentalia	Primates	Hominidae	Blood	French Guiana/Surinam border, cf. Methods	2019	_	_	0	0	0
Homo sapiens	Human	Mammalia	Placentalia	Primates	Hominidae	Blood	French Guiana/Surinam border, cf. Methods	2019	_	_	0	0	0
Homo sapiens	Human	Mammalia	Placentalia	Primates	Hominidae	Blood	French Guiana/Surinam border, cf. Methods	2019	_	_	0	0	0
Homo sapiens	Human	Mammalia	Placentalia	Primates	Hominidae	Blood	French Guiana/Surinam border, cf. Methods	2019	_	_	0	0	0
Homo sapiens	Human	Mammalia	Placentalia	Primates	Hominidae	Blood	French Guiana/Surinam border, cf. Methods	2019	_	_	0	0	0
Homo sapiens	Human	Mammalia	Placentalia	Primates	Hominidae	Blood	French Guiana/Surinam border, cf. Methods	2019	_	_	0	0	0
Homo sapiens	Human	Mammalia	Placentalia	Primates	Hominidae	Blood	French Guiana/Surinam border, cf. Methods	2019	_	_	0	0	0
Homo sapiens	Human	Mammalia	Placentalia	Primates	Hominidae	Blood	French Guiana/Surinam border, cf. Methods	2019	_	_	0	0	0
Homo sapiens	Human	Mammalia	Placentalia	Primates	Hominidae	Blood	French Guiana/Surinam border, cf. Methods	2019	_	_	0	0	0
Homo sapiens	Human	Mammalia	Placentalia	Primates	Hominidae	Blood	French Guiana/Surinam border, cf. Methods	2019	_	_	0	0	0
Homo sapiens	Human	Mammalia	Placentalia	Primates	Hominidae	Blood	French Guiana/Surinam border, cf. Methods	2019	_	_	0	0	0
Homo sapiens	Human	Mammalia	Placentalia	Primates	Hominidae	Blood	French Guiana/Surinam border, cf. Methods	2019	_	_	0	0	0
Homo sapiens	Human	Mammalia	Placentalia	Primates	Hominidae	Blood	French Guiana/Surinam border, cf. Methods	2019	_	_	0	0	0
Homo sapiens	Human	Mammalia	Placentalia	Primates	Hominidae	Blood	French Guiana/Surinam border, cf. Methods	2019	_	_	0	0	0
Homo sapiens	Human	Mammalia	Placentalia	Primates	Hominidae	Blood	French Guiana/Surinam border, cf. Methods	2019	_	_	0	0	0
Homo sapiens	Human	Mammalia	Placentalia	Primates	Hominidae	Blood	French Guiana/Surinam border, cf. Methods	2019	_	_	0	0	0
Homo sapiens	Human	Mammalia	Placentalia	Primates	Hominidae	Blood	French Guiana/Surinam border, cf. Methods	2019	_	_	0	0	0
Homo sapiens	Human	Mammalia	Placentalia	Primates	Hominidae	Blood	French Guiana/Surinam border, cf. Methods	2019	_	_	0	0	0
Homo sapiens	Human	Mammalia	Placentalia	Primates	Hominidae	Blood	French Guiana/Surinam border, cf. Methods	2019	_	_	0	0	0
Homo sapiens	Human	Mammalia	Placentalia	Primates	Hominidae	Blood	French Guiana/Surinam border, cf. Methods	2019	_	_	0	0	0
Homo sapiens	Human	Mammalia	Placentalia	Primates	Hominidae	Blood	French Guiana/Surinam border, cf. Methods	2019	_	_	0	0	0
Homo sapiens	Human	Mammalia	Placentalia	Primates	Hominidae	Blood	French Guiana/Surinam border, cf. Methods	2019	_	_	0	0	0
Homo sapiens	Human	Mammalia	Placentalia	Primates	Hominidae	Blood	French Guiana/Surinam border, cf. Methods	2019	_	_	0	0	0
Homo sapiens	Human	Mammalia	Placentalia	Primates	Hominidae	Blood	French Guiana/Surinam border, cf. Methods	2019	_	_	0	0	0
Homo sapiens	Human	Mammalia	Placentalia	Primates	Hominidae	Blood	French Guiana/Surinam border, cf. Methods	2019	_	_	0	0	0
Homo sapiens	Human	Mammalia	Placentalia	Primates	Hominidae	Blood	French Guiana/Surinam border, cf. Methods	2019	_	_	0	0	0
Homo sapiens	Human	Mammalia	Placentalia	Primates	Hominidae	Blood	French Guiana/Surinam border, cf. Methods	2019	_	_	0	0	0
Homo sapiens	Human	Mammalia	Placentalia	Primates	Hominidae	Blood	French Guiana/Surinam border, cf. Methods	2019	_	_	0	0	0
Homo sapiens	Human	Mammalia	Placentalia	Primates	Hominidae	Blood	French Guiana/Surinam border, cf. Methods	2019	_	_	0	0	0
Homo sapiens	Human	Mammalia	Placentalia	Primates	Hominidae	Blood	French Guiana/Surinam border, cf. Methods	2019	_	_	0	0	0
Homo sapiens	Human	Mammalia	Placentalia	Primates	Hominidae	Blood	French Guiana/Surinam border, cf. Methods	2019	_	_	0	0	0
Homo sapiens	Human	Mammalia	Placentalia	Primates	Hominidae	Blood	French Guiana/Surinam border, cf. Methods	2019	_	_	0	0	0
Homo sapiens	Human	Mammalia	Placentalia	Primates	Hominidae	Blood	French Guiana/Surinam border, cf. Methods	2019	_	_	0	0	0
Homo sapiens	Human	Mammalia	Placentalia	Primates	Hominidae	Blood	French Guiana/Surinam border, cf. Methods	2019	_	_	0	0	0
Homo sapiens	Human	Mammalia	Placentalia	Primates	Hominidae	Blood	French Guiana/Surinam border, cf. Methods	2019	_	_	0	0	0
Homo sapiens	Human	Mammalia	Placentalia	Primates	Hominidae	Blood	French Guiana/Surinam border, cf. Methods	2019	_	_	0	0	0
Homo sapiens	Human	Mammalia	Placentalia	Primates	Hominidae	Blood	French Guiana/Surinam border, cf. Methods	2019	_	_	0	0	0
Homo sapiens	Human	Mammalia	Placentalia	Primates	Hominidae	Blood	French Guiana/Surinam border, cf. Methods	2019	_	_	0	0	0
Homo sapiens	Human	Mammalia	Placentalia	Primates	Hominidae	Blood	French Guiana/Surinam border, cf. Methods	2019	_	_	0	0	0
Homo sapiens	Human	Mammalia	Placentalia	Primates	Hominidae	Blood	French Guiana/Surinam border, cf. Methods	2019	_	_	0	0	0
Homo sapiens	Human	Mammalia	Placentalia	Primates	Hominidae	Blood	French Guiana/Surinam border, cf. Methods	2019	_	_	0	0	0
Homo sapiens	Human	Mammalia	Placentalia	Primates	Hominidae	Blood	French Guiana/Surinam border, cf. Methods	2019	_	_	0	0	0
Homo sapiens	Human	Mammalia	Placentalia	Primates	Hominidae	Blood	French Guiana/Surinam border, cf. Methods	2019	_	_	0	0	0
Homo sapiens	Human	Mammalia	Placentalia	Primates	Hominidae	Blood	French Guiana/Surinam border, cf. Methods	2019	_	_	0	0	0
Homo sapiens	Human	Mammalia	Placentalia	Primates	Hominidae	Blood	French Guiana/Surinam border, cf. Methods	2019	_	_	0	0	0
Homo sapiens	Human	Mammalia	Placentalia	Primates	Hominidae	Blood	French Guiana/Surinam border, cf. Methods	2019	_	_	0	0	0
Homo sapiens	Human	Mammalia	Placentalia	Primates	Hominidae	Blood	French Guiana/Surinam border, cf. Methods	2019	_	_	0	0	0
Homo sapiens	Human	Mammalia	Placentalia	Primates	Hominidae	Blood	French Guiana/Surinam border, cf. Methods	2019	_	_	0	0	0
Homo sapiens	Human	Mammalia	Placentalia	Primates	Hominidae	Blood	French Guiana/Surinam border, cf. Methods	2019	_	_	0	0	0
Homo sapiens	Human	Mammalia	Placentalia	Primates	Hominidae	Blood	French Guiana/Surinam border, cf. Methods	2019	_	_	0	0	0
Homo sapiens	Human	Mammalia	Placentalia	Primates	Hominidae	Blood	French Guiana/Surinam border, cf. Methods	2019	_	_	0	0	0
Homo sapiens	Human	Mammalia	Placentalia	Primates	Hominidae	Blood	French Guiana/Surinam border, cf. Methods	2019	_	_	0	0	0
Homo sapiens	Human	Mammalia	Placentalia	Primates	Hominidae	Blood	French Guiana/Surinam border, cf. Methods	2019	_	_	0	0	0
Homo sapiens	Human	Mammalia	Placentalia	Primates	Hominidae	Blood	French Guiana/Surinam border, cf. Methods	2019	_	_	0	0	0
Homo sapiens	Human	Mammalia	Placentalia	Primates	Hominidae	Blood	French Guiana/Surinam border, cf. Methods	2019	_	_	0	0	0
Homo sapiens	Human	Mammalia	Placentalia	Primates	Hominidae	Blood	French Guiana/Surinam border, cf. Methods	2019	_	_	0	0	0
Homo sapiens	Human	Mammalia	Placentalia	Primates	Hominidae	Blood	French Guiana/Surinam border, cf. Methods	2019	_	_	0	0	0
Homo sapiens	Human	Mammalia	Placentalia	Primates	Hominidae	Blood	French Guiana/Surinam border, cf. Methods	2019	_	_	0	0	0
Homo sapiens	Human	Mammalia	Placentalia	Primates	Hominidae	Blood	French Guiana/Surinam border, cf. Methods	2019	_	_	0	0	0
Homo sapiens	Human	Mammalia	Placentalia	Primates	Hominidae	Blood	French Guiana/Surinam border, cf. Methods	2019	_	_	0	0	0
Homo sapiens	Human	Mammalia	Placentalia	Primates	Hominidae	Blood	French Guiana/Surinam border, cf. Methods	2019	_	_	0	0	0
Homo sapiens	Human	Mammalia	Placentalia	Primates	Hominidae	Blood	French Guiana/Surinam border, cf. Methods	2019	_	_	0	0	0
Homo sapiens	Human	Mammalia	Placentalia	Primates	Hominidae	Blood	French Guiana/Surinam border, cf. Methods	2019	_	_	0	0	0
Homo sapiens	Human	Mammalia	Placentalia	Primates	Hominidae	Blood	French Guiana/Surinam border, cf. Methods	2019	_	_	0	0	0
Homo sapiens	Human	Mammalia	Placentalia	Primates	Hominidae	Blood	French Guiana/Surinam border, cf. Methods	2019	_	_	0	0	0
Homo sapiens	Human	Mammalia	Placentalia	Primates	Hominidae	Blood	French Guiana/Surinam border, cf. Methods	2019	_	_	0	0	0
Homo sapiens	Human	Mammalia	Placentalia	Primates	Hominidae	Blood	French Guiana/Surinam border, cf. Methods	2019	_	_	0	0	0
Homo sapiens	Human	Mammalia	Placentalia	Primates	Hominidae	Blood	French Guiana/Surinam border, cf. Methods	2019	_	_	0	0	0
Homo sapiens	Human	Mammalia	Placentalia	Primates	Hominidae	Blood	French Guiana/Surinam border, cf. Methods	2019	_	_	0	0	0
Homo sapiens	Human	Mammalia	Placentalia	Primates	Hominidae	Blood	French Guiana/Surinam border, cf. Methods	2019	_	_	0	0	0
Homo sapiens	Human	Mammalia	Placentalia	Primates	Hominidae	Blood	French Guiana/Surinam border, cf. Methods	2019	_	_	0	0	0
Homo sapiens	Human	Mammalia	Placentalia	Primates	Hominidae	Blood	French Guiana/Surinam border, cf. Methods	2019	_	_	0	0	0
Homo sapiens	Human	Mammalia	Placentalia	Primates	Hominidae	Blood	French Guiana/Surinam border, cf. Methods	2019	_	_	0	0	0
Homo sapiens	Human	Mammalia	Placentalia	Primates	Hominidae	Blood	French Guiana/Surinam border, cf. Methods	2019	_	_	0	0	0
Homo sapiens	Human	Mammalia	Placentalia	Primates	Hominidae	Blood	French Guiana/Surinam border, cf. Methods	2019	_	_	0	0	0
Homo sapiens	Human	Mammalia	Placentalia	Primates	Hominidae	Blood	French Guiana/Surinam border, cf. Methods	2019	_	_	0	0	0
Homo sapiens	Human	Mammalia	Placentalia	Primates	Hominidae	Blood	French Guiana/Surinam border, cf. Methods	2019	_	_	0	0	0
Homo sapiens	Human	Mammalia	Placentalia	Primates	Hominidae	Blood	French Guiana/Surinam border, cf. Methods	2019	_	_	0	0	0
Homo sapiens	Human	Mammalia	Placentalia	Primates	Hominidae	Blood	French Guiana/Surinam border, cf. Methods	2019	_	_	0	0	0
Homo sapiens	Human	Mammalia	Placentalia	Primates	Hominidae	Blood	French Guiana/Surinam border, cf. Methods	2019	_	_	0	0	0
Homo sapiens	Human	Mammalia	Placentalia	Primates	Hominidae	Blood	French Guiana/Surinam border, cf. Methods	2019	_	_	0	0	0
Homo sapiens	Human	Mammalia	Placentalia	Primates	Hominidae	Blood	French Guiana/Surinam border, cf. Methods	2019	_	_	0	0	0
Homo sapiens	Human	Mammalia	Placentalia	Primates	Hominidae	Blood	French Guiana/Surinam border, cf. Methods	2019	_	_	0	0	0
Homo sapiens	Human	Mammalia	Placentalia	Primates	Hominidae	Blood	French Guiana/Surinam border, cf. Methods	2019	_	_	0	0	0
Homo sapiens	Human	Mammalia	Placentalia	Primates	Hominidae	Blood	French Guiana/Surinam border, cf. Methods	2019	_	_	0	0	0
Homo sapiens	Human	Mammalia	Placentalia	Primates	Hominidae	Blood	French Guiana/Surinam border, cf. Methods	2019	_	_	0	0	0
Homo sapiens	Human	Mammalia	Placentalia	Primates	Hominidae	Blood	French Guiana/Surinam border, cf. Methods	2019	_	_	0	0	0
Homo sapiens	Human	Mammalia	Placentalia	Primates	Hominidae	Blood	French Guiana/Surinam border, cf. Methods	2019	_	_	0	0	0
Homo sapiens	Human	Mammalia	Placentalia	Primates	Hominidae	Blood	French Guiana/Surinam border, cf. Methods	2019	_	_	0	0	0
Homo sapiens	Human	Mammalia	Placentalia	Primates	Hominidae	Blood	French Guiana/Surinam border, cf. Methods	2019	_	_	0	0	0
Homo sapiens	Human	Mammalia	Placentalia	Primates	Hominidae	Blood	French Guiana/Surinam border, cf. Methods	2019	_	_	0	0	0
Homo sapiens	Human	Mammalia	Placentalia	Primates	Hominidae	Blood	French Guiana/Surinam border, cf. Methods	2019	_	_	0	0	0
Homo sapiens	Human	Mammalia	Placentalia	Primates	Hominidae	Blood	French Guiana/Surinam border, cf. Methods	2019	_	_	0	0	0
Homo sapiens	Human	Mammalia	Placentalia	Primates	Hominidae	Blood	French Guiana/Surinam border, cf. Methods	2019	_	_	0	0	0
Homo sapiens	Human	Mammalia	Placentalia	Primates	Hominidae	Blood	French Guiana/Surinam border, cf. Methods	2019	_	_	0	0	0
Homo sapiens	Human	Mammalia	Placentalia	Primates	Hominidae	Blood	French Guiana/Surinam border, cf. Methods	2019	_	_	0	0	0
Homo sapiens	Human	Mammalia	Placentalia	Primates	Hominidae	Blood	French Guiana/Surinam border, cf. Methods	2019	_	_	0	0	0
Homo sapiens	Human	Mammalia	Placentalia	Primates	Hominidae	Blood	French Guiana/Surinam border, cf. Methods	2019	_	_	0	0	0
Homo sapiens	Human	Mammalia	Placentalia	Primates	Hominidae	Blood	French Guiana/Surinam border, cf. Methods	2019	_	_	0	0	0
Homo sapiens	Human	Mammalia	Placentalia	Primates	Hominidae	Blood	French Guiana/Surinam border, cf. Methods	2019	_	_	0	0	0
Homo sapiens	Human	Mammalia	Placentalia	Primates	Hominidae	Blood	French Guiana/Surinam border, cf. Methods	2019	_	_	0	0	0
Homo sapiens	Human	Mammalia	Placentalia	Primates	Hominidae	Blood	French Guiana/Surinam border, cf. Methods	2019	_	_	0	0	0
Homo sapiens	Human	Mammalia	Placentalia	Primates	Hominidae	Blood	French Guiana/Surinam border, cf. Methods	2019	_	_	0	0	0
Homo sapiens	Human	Mammalia	Placentalia	Primates	Hominidae	Blood	French Guiana/Surinam border, cf. Methods	2019	_	_	0	0	0
Homo sapiens	Human	Mammalia	Placentalia	Primates	Hominidae	Blood	French Guiana/Surinam border, cf. Methods	2019	_	_	0	0	0
Homo sapiens	Human	Mammalia	Placentalia	Primates	Hominidae	Blood	French Guiana/Surinam border, cf. Methods	2019	_	_	0	0	0
Homo sapiens	Human	Mammalia	Placentalia	Primates	Hominidae	Blood	French Guiana/Surinam border, cf. Methods	2019	_	_	0	0	0
Homo sapiens	Human	Mammalia	Placentalia	Primates	Hominidae	Blood	French Guiana/Surinam border, cf. Methods	2019	_	_	0	0	0
Homo sapiens	Human	Mammalia	Placentalia	Primates	Hominidae	Blood	French Guiana/Surinam border, cf. Methods	2019	_	_	0	0	0
Homo sapiens	Human	Mammalia	Placentalia	Primates	Hominidae	Blood	French Guiana/Surinam border, cf. Methods	2019	_	_	0	0	0
Homo sapiens	Human	Mammalia	Placentalia	Primates	Hominidae	Blood	French Guiana/Surinam border, cf. Methods	2019	_	_	0	0	0
Homo sapiens	Human	Mammalia	Placentalia	Primates	Hominidae	Blood	French Guiana/Surinam border, cf. Methods	2019	_	_	0	0	0
Homo sapiens	Human	Mammalia	Placentalia	Primates	Hominidae	Blood	French Guiana/Surinam border, cf. Methods	2019	_	_	0	0	0
Homo sapiens	Human	Mammalia	Placentalia	Primates	Hominidae	Blood	French Guiana/Surinam border, cf. Methods	2019	_	_	0	0	0
Homo sapiens	Human	Mammalia	Placentalia	Primates	Hominidae	Blood	French Guiana/Surinam border, cf. Methods	2019	_	_	0	0	0
Homo sapiens	Human	Mammalia	Placentalia	Primates	Hominidae	Blood	French Guiana/Surinam border, cf. Methods	2019	_	_	0	0	0
Homo sapiens	Human	Mammalia	Placentalia	Primates	Hominidae	Blood	French Guiana/Surinam border, cf. Methods	2019	_	_	0	0	0
Homo sapiens	Human	Mammalia	Placentalia	Primates	Hominidae	Blood	French Guiana/Surinam border, cf. Methods	2019	_	_	0	0	0
Homo sapiens	Human	Mammalia	Placentalia	Primates	Hominidae	Blood	French Guiana/Surinam border, cf. Methods	2019	_	_	0	0	0
Homo sapiens	Human	Mammalia	Placentalia	Primates	Hominidae	Blood	French Guiana/Surinam border, cf. Methods	2019	_	_	0	0	0
Homo sapiens	Human	Mammalia	Placentalia	Primates	Hominidae	Blood	French Guiana/Surinam border, cf. Methods	2019	_	_	0	0	0
Glyphorynchus spirurus	Wedge-billed woodcreeper	Aves	_	Passeriformes	Furnariidae	Blood	Cayenne	2012	_	_	0	0	1
Glyphorynchus spirurus	Wedge-billed woodcreeper	Aves	_	Passeriformes	Furnariidae	Blood	Cayenne	2012	_	_	0	0	0
Glyphorynchus spirurus	Wedge-billed woodcreeper	Aves	_	Passeriformes	Furnariidae	Blood	Cayenne	2013	_	_	0	0	0
Glyphorynchus spirurus	Wedge-billed woodcreeper	Aves	_	Passeriformes	Furnariidae	Blood	Cayenne	2013	_	_	0	0	0
Glyphorynchus spirurus	Wedge-billed woodcreeper	Aves	_	Passeriformes	Furnariidae	Blood	Cayenne	2013	_	_	0	0	1
Glyphorynchus spirurus	Wedge-billed woodcreeper	Aves	_	Passeriformes	Furnariidae	Blood	Cayenne	2013	_	_	0	0	0
Glyphorynchus spirurus	Wedge-billed woodcreeper	Aves	_	Passeriformes	Furnariidae	Blood	Cayenne	2013	_	_	0	0	1
Glyphorynchus spirurus	Wedge-billed woodcreeper	Aves	_	Passeriformes	Furnariidae	Blood	Cayenne	2013	_	_	0	0	0
Glyphorynchus spirurus	Wedge-billed woodcreeper	Aves	_	Passeriformes	Furnariidae	Blood	Cayenne	2013	_	_	0	0	0
Glyphorynchus spirurus	Wedge-billed woodcreeper	Aves	_	Passeriformes	Furnariidae	Blood	Cayenne	2013	_	_	0	0	0
Glyphorynchus spirurus	Wedge-billed woodcreeper	Aves	_	Passeriformes	Furnariidae	Blood	Cayenne	2013	_	_	0	0	0
Glyphorynchus spirurus	Wedge-billed woodcreeper	Aves	_	Passeriformes	Furnariidae	Blood	Cayenne	2013	_	_	0	0	0
Glyphorynchus spirurus	Wedge-billed woodcreeper	Aves	_	Passeriformes	Furnariidae	Blood	Cayenne	2013	_	_	0	0	1
Glyphorynchus spirurus	Wedge-billed woodcreeper	Aves	_	Passeriformes	Furnariidae	Blood	Cayenne	2013	_	_	0	0	0
Glyphorynchus spirurus	Wedge-billed woodcreeper	Aves	_	Passeriformes	Furnariidae	Blood	Cayenne	2014	_	_	0	0	0
Glyphorynchus spirurus	Wedge-billed woodcreeper	Aves	_	Passeriformes	Furnariidae	Blood	Cayenne	2014	_	_	0	0	0
Glyphorynchus spirurus	Wedge-billed woodcreeper	Aves	_	Passeriformes	Furnariidae	Blood	Cayenne	2014	_	_	0	0	0
Glyphorynchus spirurus	Wedge-billed woodcreeper	Aves	_	Passeriformes	Furnariidae	Blood	Matoury	2014	_	_	0	0	0
Glyphorynchus spirurus	Wedge-billed woodcreeper	Aves	_	Passeriformes	Furnariidae	Blood	Matoury	2014	_	_	0	0	0
Glyphorynchus spirurus	Wedge-billed woodcreeper	Aves	_	Passeriformes	Furnariidae	Blood	Matoury	2014	_	_	0	0	0
Glyphorynchus spirurus	Wedge-billed woodcreeper	Aves	_	Passeriformes	Furnariidae	Blood	Matoury	2014	_	_	0	0	0
Glyphorynchus spirurus	Wedge-billed woodcreeper	Aves	_	Passeriformes	Furnariidae	Blood	Matoury	2014	_	_	0	0	0
Glyphorynchus spirurus	Wedge-billed woodcreeper	Aves	_	Passeriformes	Furnariidae	Blood	Matoury	2014	_	_	0	0	0
Glyphorynchus spirurus	Wedge-billed woodcreeper	Aves	_	Passeriformes	Furnariidae	Blood	Matoury	2014	_	_	0	0	0
Glyphorynchus spirurus	Wedge-billed woodcreeper	Aves	_	Passeriformes	Furnariidae	Blood	Matoury	2014	_	_	0	0	0
Glyphorynchus spirurus	Wedge-billed woodcreeper	Aves	_	Passeriformes	Furnariidae	Blood	Matoury	2014	_	_	0	0	0
Glyphorynchus spirurus	Wedge-billed woodcreeper	Aves	_	Passeriformes	Furnariidae	Blood	Matoury	2014	_	_	0	0	0
Glyphorynchus spirurus	Wedge-billed woodcreeper	Aves	_	Passeriformes	Furnariidae	Blood	Matoury	2014	_	_	0	0	0
Glyphorynchus spirurus	Wedge-billed woodcreeper	Aves	_	Passeriformes	Furnariidae	Blood	Matoury	2013	_	_	0	0	0
Glyphorynchus spirurus	Wedge-billed woodcreeper	Aves	_	Passeriformes	Furnariidae	Blood	Matoury	2014	_	_	0	0	0
Glyphorynchus spirurus	Wedge-billed woodcreeper	Aves	_	Passeriformes	Furnariidae	Blood	Matoury	2014	_	_	0	0	0
Glyphorynchus spirurus	Wedge-billed woodcreeper	Aves	_	Passeriformes	Furnariidae	Blood	Matoury	2014	_	_	0	0	0
Glyphorynchus spirurus	Wedge-billed woodcreeper	Aves	_	Passeriformes	Furnariidae	Blood	Macouria	2012	_	_	0	0	0
Glyphorynchus spirurus	Wedge-billed woodcreeper	Aves	_	Passeriformes	Furnariidae	Blood	Macouria	2012	_	_	0	0	0
Glyphorynchus spirurus	Wedge-billed woodcreeper	Aves	_	Passeriformes	Furnariidae	Blood	Macouria	2012	_	_	0	0	0
Glyphorynchus spirurus	Wedge-billed woodcreeper	Aves	_	Passeriformes	Furnariidae	Blood	Macouria	2012	_	_	0	0	0
Glyphorynchus spirurus	Wedge-billed woodcreeper	Aves	_	Passeriformes	Furnariidae	Blood	Macouria	2012	_	_	0	0	0
Glyphorynchus spirurus	Wedge-billed woodcreeper	Aves	_	Passeriformes	Furnariidae	Blood	Macouria	2012	_	_	0	0	0
Glyphorynchus spirurus	Wedge-billed woodcreeper	Aves	_	Passeriformes	Furnariidae	Blood	Macouria	2012	_	_	0	0	0
Glyphorynchus spirurus	Wedge-billed woodcreeper	Aves	_	Passeriformes	Furnariidae	Blood	Macouria	2012	_	_	0	0	0
Glyphorynchus spirurus	Wedge-billed woodcreeper	Aves	_	Passeriformes	Furnariidae	Blood	Macouria	2012	_	_	0	0	0
Glyphorynchus spirurus	Wedge-billed woodcreeper	Aves	_	Passeriformes	Furnariidae	Blood	Macouria	2013	_	_	0	0	0
Glyphorynchus spirurus	Wedge-billed woodcreeper	Aves	_	Passeriformes	Furnariidae	Blood	Macouria	2013	_	_	0	0	0
Glyphorynchus spirurus	Wedge-billed woodcreeper	Aves	_	Passeriformes	Furnariidae	Blood	Macouria	2013	_	_	0	0	0
Glyphorynchus spirurus	Wedge-billed woodcreeper	Aves	_	Passeriformes	Furnariidae	Blood	Macouria	2014	_	_	0	0	0
Glyphorynchus spirurus	Wedge-billed woodcreeper	Aves	_	Passeriformes	Furnariidae	Blood	Macouria	2014	_	_	0	0	0
Glyphorynchus spirurus	Wedge-billed woodcreeper	Aves	_	Passeriformes	Furnariidae	Blood	Macouria	2014	_	_	0	0	0
Glyphorynchus spirurus	Wedge-billed woodcreeper	Aves	_	Passeriformes	Furnariidae	Blood	Macouria	2014	_	_	0	0	0
Glyphorynchus spirurus	Wedge-billed woodcreeper	Aves	_	Passeriformes	Furnariidae	Blood	Macouria	2014	_	_	0	0	0
Glyphorynchus spirurus	Wedge-billed woodcreeper	Aves	_	Passeriformes	Furnariidae	Blood	Macouria	2014	_	_	0	0	0
Glyphorynchus spirurus	Wedge-billed woodcreeper	Aves	_	Passeriformes	Furnariidae	Blood	Macouria	2014	_	_	0	0	0
Glyphorynchus spirurus	Wedge-billed woodcreeper	Aves	_	Passeriformes	Furnariidae	Blood	Macouria	2014	_	_	0	0	1
Glyphorynchus spirurus	Wedge-billed woodcreeper	Aves	_	Passeriformes	Furnariidae	Blood	Macouria	2014	_	_	0	0	0
Glyphorynchus spirurus	Wedge-billed woodcreeper	Aves	_	Passeriformes	Furnariidae	Blood	Macouria	2014	_	_	0	0	0
Glyphorynchus spirurus	Wedge-billed woodcreeper	Aves	_	Passeriformes	Furnariidae	Blood	Macouria	2014	_	_	0	0	0
Glyphorynchus spirurus	Wedge-billed woodcreeper	Aves	_	Passeriformes	Furnariidae	Blood	Macouria	2014	_	_	0	0	0
Glyphorynchus spirurus	Wedge-billed woodcreeper	Aves	_	Passeriformes	Furnariidae	Blood	Macouria	2014	_	_	0	0	0
Glyphorynchus spirurus	Wedge-billed woodcreeper	Aves	_	Passeriformes	Furnariidae	Blood	Macouria	2014	_	_	0	0	1
Glyphorynchus spirurus	Wedge-billed woodcreeper	Aves	_	Passeriformes	Furnariidae	Blood	Macouria	2014	_	_	0	0	0
Glyphorynchus spirurus	Wedge-billed woodcreeper	Aves	_	Passeriformes	Furnariidae	Blood	Macouria	2014	_	_	0	0	0
Glyphorynchus spirurus	Wedge-billed woodcreeper	Aves	_	Passeriformes	Furnariidae	Blood	Macouria	2014	_	_	0	0	0
Glyphorynchus spirurus	Wedge-billed woodcreeper	Aves	_	Passeriformes	Furnariidae	Blood	Macouria	2014	_	_	0	0	1
Glyphorynchus spirurus	Wedge-billed woodcreeper	Aves	_	Passeriformes	Furnariidae	Blood	Macouria	2014	_	_	0	0	1
Glyphorynchus spirurus	Wedge-billed woodcreeper	Aves	_	Passeriformes	Furnariidae	Blood	Macouria	2014	_	_	0	0	0
Glyphorynchus spirurus	Wedge-billed woodcreeper	Aves	_	Passeriformes	Furnariidae	Blood	Kourou	2014	_	_	0	0	0
Glyphorynchus spirurus	Wedge-billed woodcreeper	Aves	_	Passeriformes	Furnariidae	Blood	Kourou	2014	_	_	0	0	0
Glyphorynchus spirurus	Wedge-billed woodcreeper	Aves	_	Passeriformes	Furnariidae	Blood	Kourou	2014	_	_	0	0	0
Glyphorynchus spirurus	Wedge-billed woodcreeper	Aves	_	Passeriformes	Furnariidae	Blood	Kourou	2014	_	_	0	0	0
Glyphorynchus spirurus	Wedge-billed woodcreeper	Aves	_	Passeriformes	Furnariidae	Blood	Kourou	2014	_	_	0	0	0
Glyphorynchus spirurus	Wedge-billed woodcreeper	Aves	_	Passeriformes	Furnariidae	Blood	Kourou	2014	_	_	0	0	0
Glyphorynchus spirurus	Wedge-billed woodcreeper	Aves	_	Passeriformes	Furnariidae	Blood	Kourou	2014	_	_	0	0	0
Glyphorynchus spirurus	Wedge-billed woodcreeper	Aves	_	Passeriformes	Furnariidae	Blood	Kourou	2014	_	_	0	0	0
Glyphorynchus spirurus	Wedge-billed woodcreeper	Aves	_	Passeriformes	Furnariidae	Blood	Kourou	2014	_	_	0	0	0
Glyphorynchus spirurus	Wedge-billed woodcreeper	Aves	_	Passeriformes	Furnariidae	Blood	Kourou	2014	_	_	0	0	0
Glyphorynchus spirurus	Wedge-billed woodcreeper	Aves	_	Passeriformes	Furnariidae	Blood	Kourou	2014	_	_	0	0	0
Glyphorynchus spirurus	Wedge-billed woodcreeper	Aves	_	Passeriformes	Furnariidae	Blood	Kourou	2014	_	_	0	0	1
Glyphorynchus spirurus	Wedge-billed woodcreeper	Aves	_	Passeriformes	Furnariidae	Blood	Kourou	2014	_	_	0	0	1
Glyphorynchus spirurus	Wedge-billed woodcreeper	Aves	_	Passeriformes	Furnariidae	Blood	Kourou	2014	_	_	0	0	0
Glyphorynchus spirurus	Wedge-billed woodcreeper	Aves	_	Passeriformes	Furnariidae	Blood	Kourou	2014	_	_	0	0	0
Glyphorynchus spirurus	Wedge-billed woodcreeper	Aves	_	Passeriformes	Furnariidae	Blood	Kourou	2014	_	_	0	0	0
Glyphorynchus spirurus	Wedge-billed woodcreeper	Aves	_	Passeriformes	Furnariidae	Blood	Kourou	2014	_	_	0	0	0
Glyphorynchus spirurus	Wedge-billed woodcreeper	Aves	_	Passeriformes	Furnariidae	Blood	Kourou	2014	_	_	0	0	0
Glyphorynchus spirurus	Wedge-billed woodcreeper	Aves	_	Passeriformes	Furnariidae	Blood	Montsinéry	2014	_	_	0	0	0
Glyphorynchus spirurus	Wedge-billed woodcreeper	Aves	_	Passeriformes	Furnariidae	Blood	Montsinéry	2014	_	_	0	0	0
Glyphorynchus spirurus	Wedge-billed woodcreeper	Aves	_	Passeriformes	Furnariidae	Blood	Montsinéry	2014	_	_	0	0	0
Glyphorynchus spirurus	Wedge-billed woodcreeper	Aves	_	Passeriformes	Furnariidae	Blood	Montsinéry	2014	_	_	0	0	0
Glyphorynchus spirurus	Wedge-billed woodcreeper	Aves	_	Passeriformes	Furnariidae	Blood	Montsinéry	2014	_	_	0	0	0
Glyphorynchus spirurus	Wedge-billed woodcreeper	Aves	_	Passeriformes	Furnariidae	Blood	Montsinéry	2014	_	_	0	0	0
Glyphorynchus spirurus	Wedge-billed woodcreeper	Aves	_	Passeriformes	Furnariidae	Blood	Montsinéry	2014	_	_	0	0	0
Glyphorynchus spirurus	Wedge-billed woodcreeper	Aves	_	Passeriformes	Furnariidae	Blood	Montsinéry	2014	_	_	0	0	0
Glyphorynchus spirurus	Wedge-billed woodcreeper	Aves	_	Passeriformes	Furnariidae	Blood	Montsinéry	2014	_	_	0	0	0
Glyphorynchus spirurus	Wedge-billed woodcreeper	Aves	_	Passeriformes	Furnariidae	Blood	Montsinéry	2014	_	_	0	0	0
Glyphorynchus spirurus	Wedge-billed woodcreeper	Aves	_	Passeriformes	Furnariidae	Blood	Saint-Laurent-du-Maroni	2013	_	_	0	0	0
Glyphorynchus spirurus	Wedge-billed woodcreeper	Aves	_	Passeriformes	Furnariidae	Blood	Rémire-Montjoly	2014	_	_	0	0	0
Glyphorynchus spirurus	Wedge-billed woodcreeper	Aves	_	Passeriformes	Furnariidae	Blood	Rémire-Montjoly	2014	_	_	0	0	0
Glyphorynchus spirurus	Wedge-billed woodcreeper	Aves	_	Passeriformes	Furnariidae	Blood	Montsinéry	2014	_	_	0	0	0
Pipra aureola	Crimson-hooded manakin	Aves	_	Passeriformes	Pipridae	Blood	Cayenne	2013	_	_	0	0	0
Pipra aureola	Crimson-hooded manakin	Aves	_	Passeriformes	Pipridae	Blood	Cayenne	2013	_	_	0	0	1
Pipra aureola	Crimson-hooded manakin	Aves	_	Passeriformes	Pipridae	Blood	Cayenne	2013	_	_	0	0	0
Pipra aureola	Crimson-hooded manakin	Aves	_	Passeriformes	Pipridae	Blood	Cayenne	2013	_	_	0	0	0
Pipra aureola	Crimson-hooded manakin	Aves	_	Passeriformes	Pipridae	Blood	Cayenne	2013	_	_	0	0	0
Pipra aureola	Crimson-hooded manakin	Aves	_	Passeriformes	Pipridae	Blood	Macouria	2013	_	_	0	0	0
Pipra aureola	Crimson-hooded manakin	Aves	_	Passeriformes	Pipridae	Blood	Rémire-Montjoly	2014	_	_	0	0	0
Pipra aureola	Crimson-hooded manakin	Aves	_	Passeriformes	Pipridae	Blood	Rémire-Montjoly	2014	_	_	0	0	0
Pipra aureola	Crimson-hooded manakin	Aves	_	Passeriformes	Pipridae	Blood	Rémire-Montjoly	2014	_	_	0	0	1
Pipra aureola	Crimson-hooded manakin	Aves	_	Passeriformes	Pipridae	Blood	Rémire-Montjoly	2014	_	_	0	0	1
Pipra aureola	Crimson-hooded manakin	Aves	_	Passeriformes	Pipridae	Blood	Cayenne	2013	_	_	0	0	1
Pipra aureola	Crimson-hooded manakin	Aves	_	Passeriformes	Pipridae	Blood	Cayenne	2013	_	_	0	0	0
Pipra aureola	Crimson-hooded manakin	Aves	_	Passeriformes	Pipridae	Blood	Cayenne	2013	_	_	0	0	0
Pipra aureola	Crimson-hooded manakin	Aves	_	Passeriformes	Pipridae	Blood	Cayenne	2013	_	_	0	0	0
Pipra aureola	Crimson-hooded manakin	Aves	_	Passeriformes	Pipridae	Blood	Cayenne	2013	_	_	0	0	1
Pipra aureola	Crimson-hooded manakin	Aves	_	Passeriformes	Pipridae	Blood	Macouria	2014	_	_	0	0	1
Pipra aureola	Crimson-hooded manakin	Aves	_	Passeriformes	Pipridae	Blood	Macouria	2014	_	_	0	0	1
Pipra aureola	Crimson-hooded manakin	Aves	_	Passeriformes	Pipridae	Blood	Macouria	2014	_	_	0	0	0
Pipra aureola	Crimson-hooded manakin	Aves	_	Passeriformes	Pipridae	Blood	Macouria	2014	_	_	0	0	0
Pipra aureola	Crimson-hooded manakin	Aves	_	Passeriformes	Pipridae	Blood	Macouria	2014	_	_	0	0	0
Pipra aureola	Crimson-hooded manakin	Aves	_	Passeriformes	Pipridae	Blood	Cayenne	2014	_	_	0	0	0
Pipra aureola	Crimson-hooded manakin	Aves	_	Passeriformes	Pipridae	Blood	Rémire-Montjoly	2014	_	_	0	0	0
Pipra aureola	Crimson-hooded manakin	Aves	_	Passeriformes	Pipridae	Blood	Rémire-Montjoly	2014	_	_	0	0	1
Pipra aureola	Crimson-hooded manakin	Aves	_	Passeriformes	Pipridae	Blood	Rémire-Montjoly	2014	_	_	0	0	0
Pipra aureola	Crimson-hooded manakin	Aves	_	Passeriformes	Pipridae	Blood	Rémire-Montjoly	2014	_	_	0	0	0
Pipra aureola	Crimson-hooded manakin	Aves	_	Passeriformes	Pipridae	Blood	Rémire-Montjoly	2014	_	_	0	0	1
Pipra aureola	Crimson-hooded manakin	Aves	_	Passeriformes	Pipridae	Blood	Rémire-Montjoly	2014	_	_	0	0	0
Pipra aureola	Crimson-hooded manakin	Aves	_	Passeriformes	Pipridae	Blood	Rémire-Montjoly	2014	_	_	0	0	0
Pipra aureola	Crimson-hooded manakin	Aves	_	Passeriformes	Pipridae	Blood	Rémire-Montjoly	2014	_	_	0	0	0
Pipra aureola	Crimson-hooded manakin	Aves	_	Passeriformes	Pipridae	Blood	Rémire-Montjoly	2014	_	_	0	0	0
Pipra aureola	Crimson-hooded manakin	Aves	_	Passeriformes	Pipridae	Blood	Rémire-Montjoly	2014	_	_	0	0	1
Pipra aureola	Crimson-hooded manakin	Aves	_	Passeriformes	Pipridae	Blood	Rémire-Montjoly	2014	_	_	0	0	1
Pipra aureola	Crimson-hooded manakin	Aves	_	Passeriformes	Pipridae	Blood	Rémire-Montjoly	2014	_	_	0	0	0
Pipra aureola	Crimson-hooded manakin	Aves	_	Passeriformes	Pipridae	Blood	Rémire-Montjoly	2014	_	_	0	0	0
Pipra aureola	Crimson-hooded manakin	Aves	_	Passeriformes	Pipridae	Blood	Rémire-Montjoly	2014	_	_	0	0	1
Pipra aureola	Crimson-hooded manakin	Aves	_	Passeriformes	Pipridae	Blood	Kourou	2014	_	_	0	0	0
Ceratopipra erythrocephala	Golden-headed manakin	Aves	_	Passeriformes	Pipridae	Blood	Macouria	2012	_	_	0	0	0
Ceratopipra erythrocephala	Golden-headed manakin	Aves	_	Passeriformes	Pipridae	Blood	Macouria	2012	_	_	0	0	0
Ceratopipra erythrocephala	Golden-headed manakin	Aves	_	Passeriformes	Pipridae	Blood	Montsinéry	2013	_	_	0	0	0
Ceratopipra erythrocephala	Golden-headed manakin	Aves	_	Passeriformes	Pipridae	Blood	Montsinéry	2013	_	_	0	0	0
Ceratopipra erythrocephala	Golden-headed manakin	Aves	_	Passeriformes	Pipridae	Blood	Montsinéry	2013	_	_	0	0	0
Ceratopipra erythrocephala	Golden-headed manakin	Aves	_	Passeriformes	Pipridae	Blood	Montsinéry	2013	_	_	0	0	0
Ceratopipra erythrocephala	Golden-headed manakin	Aves	_	Passeriformes	Pipridae	Blood	Montsinéry	2013	_	_	0	0	0
Ceratopipra erythrocephala	Golden-headed manakin	Aves	_	Passeriformes	Pipridae	Blood	Montsinéry	2013	_	_	0	0	0
Ceratopipra erythrocephala	Golden-headed manakin	Aves	_	Passeriformes	Pipridae	Blood	Montsinéry	2013	_	_	0	0	0
Ceratopipra erythrocephala	Golden-headed manakin	Aves	_	Passeriformes	Pipridae	Blood	Roura	2013	_	_	0	0	0
Ceratopipra erythrocephala	Golden-headed manakin	Aves	_	Passeriformes	Pipridae	Blood	Roura	2013	_	_	0	0	0
Ceratopipra erythrocephala	Golden-headed manakin	Aves	_	Passeriformes	Pipridae	Blood	Roura	2013	_	_	0	0	0
Ceratopipra erythrocephala	Golden-headed manakin	Aves	_	Passeriformes	Pipridae	Blood	Roura	2013	_	_	0	0	0
Ceratopipra erythrocephala	Golden-headed manakin	Aves	_	Passeriformes	Pipridae	Blood	Roura	2013	_	_	0	0	0
Ceratopipra erythrocephala	Golden-headed manakin	Aves	_	Passeriformes	Pipridae	Blood	Roura	2013	_	_	0	0	0
Ceratopipra erythrocephala	Golden-headed manakin	Aves	_	Passeriformes	Pipridae	Blood	Saint-Laurent-du-Maroni	2013	_	_	0	0	0
Ceratopipra erythrocephala	Golden-headed manakin	Aves	_	Passeriformes	Pipridae	Blood	Roura	2013	_	_	0	0	0
Ceratopipra erythrocephala	Golden-headed manakin	Aves	_	Passeriformes	Pipridae	Blood	Saint-Laurent-du-Maroni	2013	_	_	0	0	0
Ceratopipra erythrocephala	Golden-headed manakin	Aves	_	Passeriformes	Pipridae	Blood	Saint-Laurent-du-Maroni	2013	_	_	0	0	0
Ceratopipra erythrocephala	Golden-headed manakin	Aves	_	Passeriformes	Pipridae	Blood	Macouria	2014	_	_	0	0	0
Ceratopipra erythrocephala	Golden-headed manakin	Aves	_	Passeriformes	Pipridae	Blood	Macouria	2014	_	_	0	0	0
Ceratopipra erythrocephala	Golden-headed manakin	Aves	_	Passeriformes	Pipridae	Blood	Macouria	2014	_	_	0	0	0
Ceratopipra erythrocephala	Golden-headed manakin	Aves	_	Passeriformes	Pipridae	Blood	Macouria	2014	_	_	0	0	1
Ceratopipra erythrocephala	Golden-headed manakin	Aves	_	Passeriformes	Pipridae	Blood	Kourou	2014	_	_	0	0	0
Ceratopipra erythrocephala	Golden-headed manakin	Aves	_	Passeriformes	Pipridae	Blood	Kourou	2014	_	_	0	0	0
Ceratopipra erythrocephala	Golden-headed manakin	Aves	_	Passeriformes	Pipridae	Blood	Kourou	2014	_	_	0	0	0
Ceratopipra erythrocephala	Golden-headed manakin	Aves	_	Passeriformes	Pipridae	Blood	Kourou	2014	_	_	0	0	0
Ceratopipra erythrocephala	Golden-headed manakin	Aves	_	Passeriformes	Pipridae	Blood	Cayenne	2014	_	_	0	0	1
Ceratopipra erythrocephala	Golden-headed manakin	Aves	_	Passeriformes	Pipridae	Blood	Kourou	2014	_	_	0	0	1
Ceratopipra erythrocephala	Golden-headed manakin	Aves	_	Passeriformes	Pipridae	Blood	Macouria	2014	_	_	0	0	0
Ceratopipra erythrocephala	Golden-headed manakin	Aves	_	Passeriformes	Pipridae	Blood	Macouria	2014	_	_	0	0	0
Ceratopipra erythrocephala	Golden-headed manakin	Aves	_	Passeriformes	Pipridae	Blood	Roura	2014	_	_	0	0	0
Ceratopipra erythrocephala	Golden-headed manakin	Aves	_	Passeriformes	Pipridae	Blood	Roura	2014	_	_	0	0	0
Ceratopipra erythrocephala	Golden-headed manakin	Aves	_	Passeriformes	Pipridae	Blood	Roura	2014	_	_	0	0	0
Ceratopipra erythrocephala	Golden-headed manakin	Aves	_	Passeriformes	Pipridae	Blood	Roura	2014	_	_	0	0	0
Chiroxiphia pareola	Blue-backed manakin	Aves	_	Passeriformes	Pipridae	Blood	Cayenne	2013	_	_	0	0	0
Chiroxiphia pareola	Blue-backed manakin	Aves	_	Passeriformes	Pipridae	Blood	Cayenne	2012	_	_	0	0	1
Chiroxiphia pareola	Blue-backed manakin	Aves	_	Passeriformes	Pipridae	Blood	Cayenne	2012	_	_	0	0	0
Chiroxiphia pareola	Blue-backed manakin	Aves	_	Passeriformes	Pipridae	Blood	Macouria	2012	_	_	0	0	0
Chiroxiphia pareola	Blue-backed manakin	Aves	_	Passeriformes	Pipridae	Blood	Macouria	2012	_	_	0	0	0
Chiroxiphia pareola	Blue-backed manakin	Aves	_	Passeriformes	Pipridae	Blood	Macouria	2012	_	_	0	0	0
Chiroxiphia pareola	Blue-backed manakin	Aves	_	Passeriformes	Pipridae	Blood	Macouria	2012	_	_	0	0	0
Chiroxiphia pareola	Blue-backed manakin	Aves	_	Passeriformes	Pipridae	Blood	Kourou	2014	_	_	0	0	1
Chiroxiphia pareola	Blue-backed manakin	Aves	_	Passeriformes	Pipridae	Blood	Macouria	2012	_	_	0	0	0
Chiroxiphia pareola	Blue-backed manakin	Aves	_	Passeriformes	Pipridae	Blood	Cayenne	2013	_	_	0	0	0
Chiroxiphia pareola	Blue-backed manakin	Aves	_	Passeriformes	Pipridae	Blood	Cayenne	2013	_	_	0	0	0
Chiroxiphia pareola	Blue-backed manakin	Aves	_	Passeriformes	Pipridae	Blood	Cayenne	2013	_	_	0	0	0
Chiroxiphia pareola	Blue-backed manakin	Aves	_	Passeriformes	Pipridae	Blood	Cayenne	2013	_	_	0	0	0
Chiroxiphia pareola	Blue-backed manakin	Aves	_	Passeriformes	Pipridae	Blood	Cayenne	2013	_	_	0	0	1
Chiroxiphia pareola	Blue-backed manakin	Aves	_	Passeriformes	Pipridae	Blood	Cayenne	2013	_	_	0	0	0
Chiroxiphia pareola	Blue-backed manakin	Aves	_	Passeriformes	Pipridae	Blood	Macouria	2013	_	_	0	0	0
Chiroxiphia pareola	Blue-backed manakin	Aves	_	Passeriformes	Pipridae	Blood	Cayenne	2013	_	_	0	0	1
Chiroxiphia pareola	Blue-backed manakin	Aves	_	Passeriformes	Pipridae	Blood	Cayenne	2013	_	_	0	0	0
Chiroxiphia pareola	Blue-backed manakin	Aves	_	Passeriformes	Pipridae	Blood	Cayenne	2013	_	_	0	0	0
Chiroxiphia pareola	Blue-backed manakin	Aves	_	Passeriformes	Pipridae	Blood	Cayenne	2013	_	_	0	0	1
Chiroxiphia pareola	Blue-backed manakin	Aves	_	Passeriformes	Pipridae	Blood	Cayenne	2013	_	_	0	0	0
Chiroxiphia pareola	Blue-backed manakin	Aves	_	Passeriformes	Pipridae	Blood	Cayenne	2013	_	_	0	0	0
Chiroxiphia pareola	Blue-backed manakin	Aves	_	Passeriformes	Pipridae	Blood	Cayenne	2013	_	_	0	0	0
Chiroxiphia pareola	Blue-backed manakin	Aves	_	Passeriformes	Pipridae	Blood	Cayenne	2013	_	_	0	0	0
Chiroxiphia pareola	Blue-backed manakin	Aves	_	Passeriformes	Pipridae	Blood	Cayenne	2013	_	_	0	0	0
Chiroxiphia pareola	Blue-backed manakin	Aves	_	Passeriformes	Pipridae	Blood	Cayenne	2013	_	_	0	0	0
Chiroxiphia pareola	Blue-backed manakin	Aves	_	Passeriformes	Pipridae	Blood	Cayenne	2013	_	_	0	0	0
Chiroxiphia pareola	Blue-backed manakin	Aves	_	Passeriformes	Pipridae	Blood	Cayenne	2013	_	_	0	0	0
Chiroxiphia pareola	Blue-backed manakin	Aves	_	Passeriformes	Pipridae	Blood	Cayenne	2013	_	_	0	0	0
Chiroxiphia pareola	Blue-backed manakin	Aves	_	Passeriformes	Pipridae	Blood	Cayenne	2013	_	_	0	0	0
Chiroxiphia pareola	Blue-backed manakin	Aves	_	Passeriformes	Pipridae	Blood	Cayenne	2013	_	_	0	0	0
Chiroxiphia pareola	Blue-backed manakin	Aves	_	Passeriformes	Pipridae	Blood	Cayenne	2013	_	_	0	0	0
Chiroxiphia pareola	Blue-backed manakin	Aves	_	Passeriformes	Pipridae	Blood	Cayenne	2013	_	_	0	0	1
Chiroxiphia pareola	Blue-backed manakin	Aves	_	Passeriformes	Pipridae	Blood	Matoury	2013	_	_	0	0	0
Chiroxiphia pareola	Blue-backed manakin	Aves	_	Passeriformes	Pipridae	Blood	Matoury	2013	_	_	0	0	1
Chiroxiphia pareola	Blue-backed manakin	Aves	_	Passeriformes	Pipridae	Blood	Matoury	2013	_	_	0	0	1
Chiroxiphia pareola	Blue-backed manakin	Aves	_	Passeriformes	Pipridae	Blood	Matoury	2013	_	_	0	0	0
Chiroxiphia pareola	Blue-backed manakin	Aves	_	Passeriformes	Pipridae	Blood	Macouria	2014	_	_	0	0	1
Chiroxiphia pareola	Blue-backed manakin	Aves	_	Passeriformes	Pipridae	Blood	Macouria	2014	_	_	0	0	1
Chiroxiphia pareola	Blue-backed manakin	Aves	_	Passeriformes	Pipridae	Blood	Macouria	2014	_	_	0	0	1
Chiroxiphia pareola	Blue-backed manakin	Aves	_	Passeriformes	Pipridae	Blood	Macouria	2014	_	_	0	0	1
Chiroxiphia pareola	Blue-backed manakin	Aves	_	Passeriformes	Pipridae	Blood	Macouria	2014	_	_	0	0	1
Chiroxiphia pareola	Blue-backed manakin	Aves	_	Passeriformes	Pipridae	Blood	Macouria	2014	_	_	0	0	1
Chiroxiphia pareola	Blue-backed manakin	Aves	_	Passeriformes	Pipridae	Blood	Matoury	2013	_	_	0	0	0
Myrmotherula axillaris	White-flanked antwren	Aves	_	Passeriformes	Thamnophilidae	Blood	Cayenne	2013	_	_	0	0	0
Myrmotherula axillaris	White-flanked antwren	Aves	_	Passeriformes	Thamnophilidae	Blood	Cayenne	2013	_	_	0	0	0
Myrmotherula axillaris	White-flanked antwren	Aves	_	Passeriformes	Thamnophilidae	Blood	Cayenne	2013	_	_	0	0	0
Myrmotherula axillaris	White-flanked antwren	Aves	_	Passeriformes	Thamnophilidae	Blood	Montsinéry	2013	_	_	0	0	0
Myrmotherula axillaris	White-flanked antwren	Aves	_	Passeriformes	Thamnophilidae	Blood	Montsinéry	2013	_	_	0	0	0
Myrmotherula axillaris	White-flanked antwren	Aves	_	Passeriformes	Thamnophilidae	Blood	Montsinéry	2013	_	_	0	0	0
Myrmotherula axillaris	White-flanked antwren	Aves	_	Passeriformes	Thamnophilidae	Blood	Roura	2013	_	_	0	0	0
Myrmotherula axillaris	White-flanked antwren	Aves	_	Passeriformes	Thamnophilidae	Blood	Roura	2013	_	_	0	0	0
Myrmotherula axillaris	White-flanked antwren	Aves	_	Passeriformes	Thamnophilidae	Blood	Roura	2013	_	_	0	0	0
Myrmotherula axillaris	White-flanked antwren	Aves	_	Passeriformes	Thamnophilidae	Blood	Cayenne	2013	_	_	0	0	0
Myrmotherula axillaris	White-flanked antwren	Aves	_	Passeriformes	Thamnophilidae	Blood	Cayenne	2013	_	_	0	0	0
Myrmotherula axillaris	White-flanked antwren	Aves	_	Passeriformes	Thamnophilidae	Blood	Cayenne	2013	_	_	0	0	1
Myrmotherula axillaris	White-flanked antwren	Aves	_	Passeriformes	Thamnophilidae	Blood	Cayenne	2013	_	_	0	0	0
Myrmotherula axillaris	White-flanked antwren	Aves	_	Passeriformes	Thamnophilidae	Blood	Matoury	2013	_	_	0	0	0
Myrmotherula axillaris	White-flanked antwren	Aves	_	Passeriformes	Thamnophilidae	Blood	Matoury	2013	_	_	0	0	0
Myrmotherula axillaris	White-flanked antwren	Aves	_	Passeriformes	Thamnophilidae	Blood	Matoury	2013	_	_	0	0	0
Myrmotherula axillaris	White-flanked antwren	Aves	_	Passeriformes	Thamnophilidae	Blood	Roura	2013	_	_	0	0	0
Myrmotherula axillaris	White-flanked antwren	Aves	_	Passeriformes	Thamnophilidae	Blood	Roura	2013	_	_	0	0	0
Myrmotherula axillaris	White-flanked antwren	Aves	_	Passeriformes	Thamnophilidae	Blood	Saint-Laurent-du-Maroni	2013	_	_	0	0	0
Myrmotherula axillaris	White-flanked antwren	Aves	_	Passeriformes	Thamnophilidae	Blood	Kourou	2014	_	_	0	0	0
Myrmotherula axillaris	White-flanked antwren	Aves	_	Passeriformes	Thamnophilidae	Blood	Kourou	2014	_	_	0	0	0
Myrmotherula axillaris	White-flanked antwren	Aves	_	Passeriformes	Thamnophilidae	Blood	Kourou	2014	_	_	0	0	0
Myrmotherula axillaris	White-flanked antwren	Aves	_	Passeriformes	Thamnophilidae	Blood	Kourou	2014	_	_	0	0	0
Myrmotherula axillaris	White-flanked antwren	Aves	_	Passeriformes	Thamnophilidae	Blood	Montsinéry	2014	_	_	0	0	0
Myrmotherula axillaris	White-flanked antwren	Aves	_	Passeriformes	Thamnophilidae	Blood	Montsinéry	2014	_	_	0	0	0
Myrmotherula axillaris	White-flanked antwren	Aves	_	Passeriformes	Thamnophilidae	Blood	Kourou	2014	_	_	0	0	0
Myrmotherula axillaris	White-flanked antwren	Aves	_	Passeriformes	Thamnophilidae	Blood	Rémire-Montjoly	2014	_	_	0	0	1
Myrmotherula axillaris	White-flanked antwren	Aves	_	Passeriformes	Thamnophilidae	Blood	Rémire-Montjoly	2014	_	_	0	0	0
Myrmotherula axillaris	White-flanked antwren	Aves	_	Passeriformes	Thamnophilidae	Blood	Rémire-Montjoly	2014	_	_	0	0	0
Myrmotherula axillaris	White-flanked antwren	Aves	_	Passeriformes	Thamnophilidae	Blood	Rémire-Montjoly	2014	_	_	0	0	0
Myrmotherula axillaris	White-flanked antwren	Aves	_	Passeriformes	Thamnophilidae	Blood	Cayenne	2014	_	_	0	0	0
Myrmotherula axillaris	White-flanked antwren	Aves	_	Passeriformes	Thamnophilidae	Blood	Cayenne	2014	_	_	0	0	0
Myrmotherula axillaris	White-flanked antwren	Aves	_	Passeriformes	Thamnophilidae	Blood	Cayenne	2014	_	_	0	0	0
Myrmotherula axillaris	White-flanked antwren	Aves	_	Passeriformes	Thamnophilidae	Blood	Kourou	2014	_	_	0	0	1
Myrmotherula axillaris	White-flanked antwren	Aves	_	Passeriformes	Thamnophilidae	Blood	Kourou	2014	_	_	0	0	1
Myrmotherula axillaris	White-flanked antwren	Aves	_	Passeriformes	Thamnophilidae	Blood	Kourou	2014	_	_	0	0	0
Ornithodoros capensis	Seabird tick	Arachnida	_	Ixodida	Argasidae	Whole body	Grand Connétable Island	2016	Adult	Male	0	0	0
Ornithodoros capensis	Seabird tick	Arachnida	_	Ixodida	Argasidae	Whole body	Grand Connétable Island	2016	Adult	Male	0	0	0
Ornithodoros capensis	Seabird tick	Arachnida	_	Ixodida	Argasidae	Whole body	Grand Connétable Island	2016	Nymph	_	0	0	0
Ornithodoros capensis	Seabird tick	Arachnida	_	Ixodida	Argasidae	Whole body	Grand Connétable Island	2016	Nymph	_	0	0	0
Ornithodoros capensis	Seabird tick	Arachnida	_	Ixodida	Argasidae	Whole body	Grand Connétable Island	2016	Adult	Female	0	0	0
Ornithodoros capensis	Seabird tick	Arachnida	_	Ixodida	Argasidae	Whole body	Grand Connétable Island	2016	Adult	Female	0	0	0
Amblyomma cajennense	Cayenne tick	Arachnida	_	Ixodida	Ixodidae	Whole body	Kourou	2016	Adult	Female	0	0	1
Amblyomma cajennense	Cayenne tick	Arachnida	_	Ixodida	Ixodidae	Whole body	Kourou	2016	Adult	Female	0	0	0
Amblyomma cajennense	Cayenne tick	Arachnida	_	Ixodida	Ixodidae	Whole body	Kourou	2016	Adult	Female	0	0	0
Amblyomma cajennense	Cayenne tick	Arachnida	_	Ixodida	Ixodidae	Whole body	Kourou	2016	Adult	Female	0	0	0
Amblyomma cajennense	Cayenne tick	Arachnida	_	Ixodida	Ixodidae	Whole body	Kourou	2016	Adult	Female	0	0	0
Amblyomma cajennense	Cayenne tick	Arachnida	_	Ixodida	Ixodidae	Whole body	Kourou	2016	Adult	Female	0	0	0
Amblyomma cajennense	Cayenne tick	Arachnida	_	Ixodida	Ixodidae	Whole body	Kourou	2016	Adult	Female	0	0	0
Amblyomma cajennense	Cayenne tick	Arachnida	_	Ixodida	Ixodidae	Whole body	Kourou	2016	Adult	Female	0	0	0
Amblyomma cajennense	Cayenne tick	Arachnida	_	Ixodida	Ixodidae	Whole body	Kourou	2016	Adult	Female	0	0	0
Amblyomma cajennense	Cayenne tick	Arachnida	_	Ixodida	Ixodidae	Whole body	Kourou	2016	Adult	Female	0	0	0
Amblyomma cajennense	Cayenne tick	Arachnida	_	Ixodida	Ixodidae	Whole body	Kourou	2016	Adult	Female	0	0	0
Amblyomma cajennense	Cayenne tick	Arachnida	_	Ixodida	Ixodidae	Whole body	Kourou	2016	Adult	Female	0	0	0
Amblyomma cajennense	Cayenne tick	Arachnida	_	Ixodida	Ixodidae	Whole body	Kourou	2016	Adult	Female	0	0	1
Amblyomma cajennense	Cayenne tick	Arachnida	_	Ixodida	Ixodidae	Whole body	Kourou	2016	Adult	Female	1	0	0
Amblyomma cajennense	Cayenne tick	Arachnida	_	Ixodida	Ixodidae	Whole body	Kourou	2016	Adult	Female	0	0	0
Amblyomma cajennense	Cayenne tick	Arachnida	_	Ixodida	Ixodidae	Whole body	Kourou	2016	Adult	Female	0	0	0
Amblyomma cajennense	Cayenne tick	Arachnida	_	Ixodida	Ixodidae	Whole body	Kourou	2016	Adult	Female	0	0	0
Amblyomma cajennense	Cayenne tick	Arachnida	_	Ixodida	Ixodidae	Whole body	Kourou	2016	Adult	Female	0	0	0
Amblyomma cajennense	Cayenne tick	Arachnida	_	Ixodida	Ixodidae	Whole body	Kourou	2016	Adult	Female	0	0	0
Amblyomma cajennense	Cayenne tick	Arachnida	_	Ixodida	Ixodidae	Whole body	Kourou	2016	Adult	Female	0	0	0
Amblyomma cajennense	Cayenne tick	Arachnida	_	Ixodida	Ixodidae	Whole body	Kourou	2016	Adult	Female	0	0	0
Amblyomma cajennense	Cayenne tick	Arachnida	_	Ixodida	Ixodidae	Whole body	Kourou	2016	Adult	Female	0	0	0
Amblyomma cajennense	Cayenne tick	Arachnida	_	Ixodida	Ixodidae	Whole body	Kourou	2016	Adult	Female	0	0	0
Amblyomma cajennense	Cayenne tick	Arachnida	_	Ixodida	Ixodidae	Whole body	Kourou	2016	Adult	Female	0	0	0
Amblyomma cajennense	Cayenne tick	Arachnida	_	Ixodida	Ixodidae	Whole body	Kourou	2016	Adult	Female	0	0	0
Amblyomma cajennense	Cayenne tick	Arachnida	_	Ixodida	Ixodidae	Whole body	Kourou	2016	Adult	Female	0	0	0
Amblyomma cajennense	Cayenne tick	Arachnida	_	Ixodida	Ixodidae	Whole body	Kourou	2016	Adult	Female	0	0	0
Amblyomma cajennense	Cayenne tick	Arachnida	_	Ixodida	Ixodidae	Whole body	Kourou	2016	Adult	Female	0	0	0
Amblyomma cajennense	Cayenne tick	Arachnida	_	Ixodida	Ixodidae	Whole body	Kourou	2016	Adult	Female	0	0	0
Amblyomma cajennense	Cayenne tick	Arachnida	_	Ixodida	Ixodidae	Whole body	Kourou	2016	Adult	Female	0	0	0
Amblyomma cajennense	Cayenne tick	Arachnida	_	Ixodida	Ixodidae	Whole body	Kourou	2016	Adult	Male	0	0	0
Amblyomma cajennense	Cayenne tick	Arachnida	_	Ixodida	Ixodidae	Whole body	Kourou	2016	Adult	Male	0	0	1
Amblyomma cajennense	Cayenne tick	Arachnida	_	Ixodida	Ixodidae	Whole body	Kourou	2016	Adult	Male	0	0	0
Amblyomma cajennense	Cayenne tick	Arachnida	_	Ixodida	Ixodidae	Whole body	Kourou	2016	Adult	Male	0	0	0
Amblyomma cajennense	Cayenne tick	Arachnida	_	Ixodida	Ixodidae	Whole body	Kourou	2016	Adult	Male	0	0	0
Amblyomma cajennense	Cayenne tick	Arachnida	_	Ixodida	Ixodidae	Whole body	Kourou	2016	Adult	Male	0	0	0
Amblyomma cajennense	Cayenne tick	Arachnida	_	Ixodida	Ixodidae	Whole body	Kourou	2016	Adult	Male	0	0	0
Amblyomma cajennense	Cayenne tick	Arachnida	_	Ixodida	Ixodidae	Whole body	Kourou	2016	Adult	Male	0	0	0
Amblyomma cajennense	Cayenne tick	Arachnida	_	Ixodida	Ixodidae	Whole body	Kourou	2016	Adult	Male	0	0	0
Amblyomma cajennense	Cayenne tick	Arachnida	_	Ixodida	Ixodidae	Whole body	Kourou	2016	Adult	Male	0	0	0
Amblyomma cajennense	Cayenne tick	Arachnida	_	Ixodida	Ixodidae	Whole body	Kourou	2016	Adult	Male	0	0	0
Amblyomma cajennense	Cayenne tick	Arachnida	_	Ixodida	Ixodidae	Whole body	Kourou	2016	Adult	Male	0	0	0
Amblyomma cajennense	Cayenne tick	Arachnida	_	Ixodida	Ixodidae	Whole body	Kourou	2016	Adult	Male	0	0	0
Amblyomma cajennense	Cayenne tick	Arachnida	_	Ixodida	Ixodidae	Whole body	Kourou	2016	Adult	Male	0	0	0
Amblyomma cajennense	Cayenne tick	Arachnida	_	Ixodida	Ixodidae	Whole body	Kourou	2016	Adult	Male	0	0	0
Amblyomma cajennense	Cayenne tick	Arachnida	_	Ixodida	Ixodidae	Whole body	Kourou	2016	Adult	Male	0	0	0
Amblyomma cajennense	Cayenne tick	Arachnida	_	Ixodida	Ixodidae	Whole body	Kourou	2016	Adult	Male	0	0	0
Amblyomma cajennense	Cayenne tick	Arachnida	_	Ixodida	Ixodidae	Whole body	Kourou	2016	Adult	Male	0	0	0
Amblyomma cajennense	Cayenne tick	Arachnida	_	Ixodida	Ixodidae	Whole body	Kourou	2016	Adult	Male	0	0	0
Amblyomma cajennense	Cayenne tick	Arachnida	_	Ixodida	Ixodidae	Whole body	Kourou	2016	Adult	Male	0	0	0
Amblyomma cajennense	Cayenne tick	Arachnida	_	Ixodida	Ixodidae	Whole body	Kourou	2016	Adult	Male	0	0	0
Amblyomma cajennense	Cayenne tick	Arachnida	_	Ixodida	Ixodidae	Whole body	Kourou	2016	Adult	Male	0	0	0
Amblyomma cajennense	Cayenne tick	Arachnida	_	Ixodida	Ixodidae	Whole body	Kourou	2016	Adult	Male	0	0	0
Amblyomma cajennense	Cayenne tick	Arachnida	_	Ixodida	Ixodidae	Whole body	Kourou	2016	Adult	Male	0	0	0
Amblyomma cajennense	Cayenne tick	Arachnida	_	Ixodida	Ixodidae	Whole body	Kourou	2016	Adult	Male	0	0	0
Amblyomma cajennense	Cayenne tick	Arachnida	_	Ixodida	Ixodidae	Whole body	Kourou	2016	Adult	Male	0	0	0
Amblyomma cajennense	Cayenne tick	Arachnida	_	Ixodida	Ixodidae	Whole body	Kourou	2016	Adult	Male	0	0	0
Amblyomma cajennense	Cayenne tick	Arachnida	_	Ixodida	Ixodidae	Whole body	Kourou	2016	Adult	Male	0	0	0
Amblyomma cajennense	Cayenne tick	Arachnida	_	Ixodida	Ixodidae	Whole body	Kourou	2016	Adult	Male	0	0	0
Amblyomma cajennense	Cayenne tick	Arachnida	_	Ixodida	Ixodidae	Whole body	Kourou	2016	Adult	Male	0	0	0
Amblyomma cajennense	Cayenne tick	Arachnida	_	Ixodida	Ixodidae	Whole body	Kourou	2016	Nymph	_	0	0	0
Amblyomma cajennense	Cayenne tick	Arachnida	_	Ixodida	Ixodidae	Whole body	Kourou	2016	Nymph	_	0	0	0
Amblyomma cajennense	Cayenne tick	Arachnida	_	Ixodida	Ixodidae	Whole body	Kourou	2016	Nymph	_	0	0	0
Amblyomma cajennense	Cayenne tick	Arachnida	_	Ixodida	Ixodidae	Whole body	Kourou	2016	Nymph	_	0	0	0
Amblyomma cajennense	Cayenne tick	Arachnida	_	Ixodida	Ixodidae	Whole body	Kourou	2016	Nymph	_	0	0	0
Amblyomma cajennense	Cayenne tick	Arachnida	_	Ixodida	Ixodidae	Whole body	Kourou	2016	Nymph	_	0	0	0
Amblyomma cajennense	Cayenne tick	Arachnida	_	Ixodida	Ixodidae	Whole body	Kourou	2016	Nymph	_	0	0	0
Amblyomma cajennense	Cayenne tick	Arachnida	_	Ixodida	Ixodidae	Whole body	Kourou	2016	Nymph	_	1	0	0
Amblyomma cajennense	Cayenne tick	Arachnida	_	Ixodida	Ixodidae	Whole body	Kourou	2016	Nymph	_	0	0	0
Amblyomma cajennense	Cayenne tick	Arachnida	_	Ixodida	Ixodidae	Whole body	Kourou	2016	Nymph	_	0	0	0
Amblyomma cajennense	Cayenne tick	Arachnida	_	Ixodida	Ixodidae	Whole body	Kourou	2016	Nymph	_	0	0	0
Amblyomma cajennense	Cayenne tick	Arachnida	_	Ixodida	Ixodidae	Whole body	Kourou	2016	Nymph	_	0	0	0
Amblyomma cajennense	Cayenne tick	Arachnida	_	Ixodida	Ixodidae	Whole body	Sinnamary	2016	Nymph	_	0	0	0
Amblyomma cajennense	Cayenne tick	Arachnida	_	Ixodida	Ixodidae	Whole body	Sinnamary	2016	Nymph	_	0	0	0
Amblyomma cajennense	Cayenne tick	Arachnida	_	Ixodida	Ixodidae	Whole body	Sinnamary	2016	Nymph	_	0	0	0
Amblyomma cajennense	Cayenne tick	Arachnida	_	Ixodida	Ixodidae	Whole body	Sinnamary	2016	Nymph	_	0	0	0
Amblyomma cajennense	Cayenne tick	Arachnida	_	Ixodida	Ixodidae	Whole body	Sinnamary	2016	Nymph	_	0	0	0
Amblyomma cajennense	Cayenne tick	Arachnida	_	Ixodida	Ixodidae	Whole body	Sinnamary	2016	Nymph	_	0	0	0
Amblyomma cajennense	Cayenne tick	Arachnida	_	Ixodida	Ixodidae	Whole body	Sinnamary	2016	Nymph	_	0	0	0
Amblyomma cajennense	Cayenne tick	Arachnida	_	Ixodida	Ixodidae	Whole body	Sinnamary	2016	Nymph	_	0	0	0
Amblyomma cajennense	Cayenne tick	Arachnida	_	Ixodida	Ixodidae	Whole body	Sinnamary	2016	Nymph	_	0	0	0
Amblyomma cajennense	Cayenne tick	Arachnida	_	Ixodida	Ixodidae	Whole body	Sinnamary	2016	Nymph	_	0	0	0
Amblyomma cajennense	Cayenne tick	Arachnida	_	Ixodida	Ixodidae	Whole body	Sinnamary	2016	Nymph	_	0	0	0
Amblyomma cajennense	Cayenne tick	Arachnida	_	Ixodida	Ixodidae	Whole body	Sinnamary	2016	Nymph	_	0	0	0
Amblyomma cajennense	Cayenne tick	Arachnida	_	Ixodida	Ixodidae	Whole body	Sinnamary	2016	Nymph	_	0	0	0
Amblyomma cajennense	Cayenne tick	Arachnida	_	Ixodida	Ixodidae	Whole body	Sinnamary	2016	Nymph	_	0	0	0
Amblyomma cajennense	Cayenne tick	Arachnida	_	Ixodida	Ixodidae	Whole body	Sinnamary	2016	Nymph	_	0	0	0
Amblyomma cajennense	Cayenne tick	Arachnida	_	Ixodida	Ixodidae	Whole body	Sinnamary	2016	Nymph	_	0	0	0
Amblyomma cajennense	Cayenne tick	Arachnida	_	Ixodida	Ixodidae	Whole body	Sinnamary	2016	Nymph	_	0	0	0
Amblyomma cajennense	Cayenne tick	Arachnida	_	Ixodida	Ixodidae	Whole body	Sinnamary	2016	Nymph	_	0	0	0
Amblyomma cajennense	Cayenne tick	Arachnida	_	Ixodida	Ixodidae	Whole body	Sinnamary	2016	Nymph	_	0	0	0
Amblyomma cajennense	Cayenne tick	Arachnida	_	Ixodida	Ixodidae	Whole body	Sinnamary	2016	Nymph	_	0	0	0
Amblyomma cajennense	Cayenne tick	Arachnida	_	Ixodida	Ixodidae	Whole body	Sinnamary	2016	Nymph	_	0	0	0
Amblyomma cajennense	Cayenne tick	Arachnida	_	Ixodida	Ixodidae	Whole body	Sinnamary	2016	Larva	_	0	0	0
Amblyomma cajennense	Cayenne tick	Arachnida	_	Ixodida	Ixodidae	Whole body	Matoury	2016	Nymph	_	0	0	0
Amblyomma cajennense	Cayenne tick	Arachnida	_	Ixodida	Ixodidae	Whole body	Matoury	2016	Nymph	_	0	0	0
Amblyomma cajennense	Cayenne tick	Arachnida	_	Ixodida	Ixodidae	Whole body	Matoury	2016	Nymph	_	0	0	0
Amblyomma cajennense	Cayenne tick	Arachnida	_	Ixodida	Ixodidae	Whole body	Matoury	2016	Nymph	_	0	0	0
Amblyomma cajennense	Cayenne tick	Arachnida	_	Ixodida	Ixodidae	Whole body	Matoury	2016	Nymph	_	0	0	0
Amblyomma cajennense	Cayenne tick	Arachnida	_	Ixodida	Ixodidae	Whole body	Matoury	2016	Nymph	_	0	0	0
Amblyomma cajennense	Cayenne tick	Arachnida	_	Ixodida	Ixodidae	Whole body	Matoury	2016	Nymph	_	0	0	0
Amblyomma cajennense	Cayenne tick	Arachnida	_	Ixodida	Ixodidae	Whole body	Matoury	2016	Nymph	_	0	0	0
Amblyomma cajennense	Cayenne tick	Arachnida	_	Ixodida	Ixodidae	Whole body	Matoury	2016	Nymph	_	0	0	0
Amblyomma cajennense	Cayenne tick	Arachnida	_	Ixodida	Ixodidae	Whole body	Matoury	2016	Nymph	_	0	0	0
Amblyomma cajennense	Cayenne tick	Arachnida	_	Ixodida	Ixodidae	Whole body	Matoury	2016	Nymph	_	0	0	0
Amblyomma cajennense	Cayenne tick	Arachnida	_	Ixodida	Ixodidae	Whole body	Matoury	2016	Nymph	_	0	0	0
Amblyomma cajennense	Cayenne tick	Arachnida	_	Ixodida	Ixodidae	Whole body	Matoury	2016	Nymph	_	0	0	0
Amblyomma cajennense	Cayenne tick	Arachnida	_	Ixodida	Ixodidae	Whole body	Matoury	2016	Nymph	_	0	0	0
Amblyomma cajennense	Cayenne tick	Arachnida	_	Ixodida	Ixodidae	Whole body	Matoury	2016	Nymph	_	0	0	0
Amblyomma cajennense	Cayenne tick	Arachnida	_	Ixodida	Ixodidae	Whole body	Matoury	2016	Nymph	_	0	0	0
Amblyomma cajennense	Cayenne tick	Arachnida	_	Ixodida	Ixodidae	Whole body	Matoury	2016	Nymph	_	0	0	0
Amblyomma cajennense	Cayenne tick	Arachnida	_	Ixodida	Ixodidae	Whole body	Matoury	2016	Nymph	_	0	0	0
Amblyomma cajennense	Cayenne tick	Arachnida	_	Ixodida	Ixodidae	Whole body	Matoury	2016	Nymph	_	0	0	0
Amblyomma cajennense	Cayenne tick	Arachnida	_	Ixodida	Ixodidae	Whole body	Matoury	2016	Nymph	_	0	0	0
Amblyomma cajennense	Cayenne tick	Arachnida	_	Ixodida	Ixodidae	Whole body	Matoury	2016	Nymph	_	0	0	0
Amblyomma cajennense	Cayenne tick	Arachnida	_	Ixodida	Ixodidae	Whole body	Matoury	2016	Nymph	_	0	0	0
Amblyomma cajennense	Cayenne tick	Arachnida	_	Ixodida	Ixodidae	Whole body	Matoury	2016	Nymph	_	0	0	0
Amblyomma cajennense	Cayenne tick	Arachnida	_	Ixodida	Ixodidae	Whole body	Matoury	2016	Nymph	_	0	0	0
Amblyomma cajennense	Cayenne tick	Arachnida	_	Ixodida	Ixodidae	Whole body	Matoury	2016	Nymph	_	0	0	0
Amblyomma cajennense	Cayenne tick	Arachnida	_	Ixodida	Ixodidae	Whole body	Matoury	2016	Nymph	_	0	0	0
Amblyomma cajennense	Cayenne tick	Arachnida	_	Ixodida	Ixodidae	Whole body	Matoury	2016	Nymph	_	0	0	0
Amblyomma cajennense	Cayenne tick	Arachnida	_	Ixodida	Ixodidae	Whole body	Matoury	2016	Nymph	_	0	0	0
Amblyomma cajennense	Cayenne tick	Arachnida	_	Ixodida	Ixodidae	Whole body	Matoury	2016	Nymph	_	0	0	0
Amblyomma cajennense	Cayenne tick	Arachnida	_	Ixodida	Ixodidae	Whole body	Matoury	2016	Adult	Female	0	0	0
Amblyomma cajennense	Cayenne tick	Arachnida	_	Ixodida	Ixodidae	Whole body	Matoury	2016	Adult	Female	0	0	0
Amblyomma cajennense	Cayenne tick	Arachnida	_	Ixodida	Ixodidae	Whole body	Matoury	2016	Adult	Female	0	0	0
Amblyomma cajennense	Cayenne tick	Arachnida	_	Ixodida	Ixodidae	Whole body	Matoury	2016	Adult	Female	0	0	0
Amblyomma cajennense	Cayenne tick	Arachnida	_	Ixodida	Ixodidae	Whole body	Matoury	2016	Adult	Female	0	0	0
Amblyomma cajennense	Cayenne tick	Arachnida	_	Ixodida	Ixodidae	Whole body	Matoury	2016	Adult	Female	0	0	0
Amblyomma cajennense	Cayenne tick	Arachnida	_	Ixodida	Ixodidae	Whole body	Matoury	2016	Adult	Female	0	0	0
Amblyomma cajennense	Cayenne tick	Arachnida	_	Ixodida	Ixodidae	Whole body	Matoury	2016	Adult	Female	0	0	0
Amblyomma cajennense	Cayenne tick	Arachnida	_	Ixodida	Ixodidae	Whole body	Matoury	2016	Adult	Female	0	0	0
Amblyomma cajennense	Cayenne tick	Arachnida	_	Ixodida	Ixodidae	Whole body	Matoury	2016	Adult	Female	0	0	0
Amblyomma cajennense	Cayenne tick	Arachnida	_	Ixodida	Ixodidae	Whole body	Matoury	2016	Adult	Female	0	0	0
Amblyomma cajennense	Cayenne tick	Arachnida	_	Ixodida	Ixodidae	Whole body	Matoury	2016	Adult	Female	0	0	0
Amblyomma cajennense	Cayenne tick	Arachnida	_	Ixodida	Ixodidae	Whole body	Matoury	2016	Adult	Female	0	0	0
Amblyomma cajennense	Cayenne tick	Arachnida	_	Ixodida	Ixodidae	Whole body	Matoury	2016	Adult	Female	0	0	0
Amblyomma cajennense	Cayenne tick	Arachnida	_	Ixodida	Ixodidae	Whole body	Matoury	2016	Adult	Female	0	0	0
Amblyomma cajennense	Cayenne tick	Arachnida	_	Ixodida	Ixodidae	Whole body	Matoury	2016	Adult	Male	0	0	0
Amblyomma cajennense	Cayenne tick	Arachnida	_	Ixodida	Ixodidae	Whole body	Matoury	2016	Adult	Male	0	0	0
Amblyomma cajennense	Cayenne tick	Arachnida	_	Ixodida	Ixodidae	Whole body	Matoury	2016	Adult	Male	0	0	0
Amblyomma cajennense	Cayenne tick	Arachnida	_	Ixodida	Ixodidae	Whole body	Matoury	2016	Adult	Male	0	0	0
Amblyomma cajennense	Cayenne tick	Arachnida	_	Ixodida	Ixodidae	Whole body	Matoury	2016	Adult	Male	0	0	0
Amblyomma cajennense	Cayenne tick	Arachnida	_	Ixodida	Ixodidae	Whole body	Matoury	2016	Adult	Male	0	0	0
Amblyomma cajennense	Cayenne tick	Arachnida	_	Ixodida	Ixodidae	Whole body	Matoury	2016	Adult	Male	0	0	0
Amblyomma cajennense	Cayenne tick	Arachnida	_	Ixodida	Ixodidae	Whole body	Matoury	2016	Adult	Male	0	0	0
Amblyomma cajennense	Cayenne tick	Arachnida	_	Ixodida	Ixodidae	Whole body	Matoury	2016	Adult	Male	0	0	0
Amblyomma cajennense	Cayenne tick	Arachnida	_	Ixodida	Ixodidae	Whole body	Matoury	2016	Adult	Male	0	0	0
Amblyomma cajennense	Cayenne tick	Arachnida	_	Ixodida	Ixodidae	Whole body	Matoury	2016	Adult	Male	0	0	0
Amblyomma cajennense	Cayenne tick	Arachnida	_	Ixodida	Ixodidae	Whole body	Matoury	2016	Adult	Male	0	0	0
Amblyomma cajennense	Cayenne tick	Arachnida	_	Ixodida	Ixodidae	Whole body	Matoury	2016	Adult	Male	0	0	0
Amblyomma cajennense	Cayenne tick	Arachnida	_	Ixodida	Ixodidae	Whole body	Matoury	2016	Adult	Male	0	0	0
Amblyomma cajennense	Cayenne tick	Arachnida	_	Ixodida	Ixodidae	Whole body	Matoury	2016	Adult	Male	0	0	0
Amblyomma cajennense	Cayenne tick	Arachnida	_	Ixodida	Ixodidae	Whole body	Matoury	2016	Adult	Male	0	0	0
Amblyomma cajennense	Cayenne tick	Arachnida	_	Ixodida	Ixodidae	Whole body	Matoury	2016	Adult	Male	0	0	0
Amblyomma cajennense	Cayenne tick	Arachnida	_	Ixodida	Ixodidae	Whole body	Matoury	2016	Adult	Male	0	0	0
Amblyomma cajennense	Cayenne tick	Arachnida	_	Ixodida	Ixodidae	Whole body	Matoury	2016	Adult	Male	0	0	0
Amblyomma cajennense	Cayenne tick	Arachnida	_	Ixodida	Ixodidae	Whole body	Matoury	2016	Adult	Male	0	0	0
Amblyomma cajennense	Cayenne tick	Arachnida	_	Ixodida	Ixodidae	Whole body	Matoury	2016	Adult	Male	0	0	0
Amblyomma cajennense	Cayenne tick	Arachnida	_	Ixodida	Ixodidae	Whole body	Matoury	2021	Adult	Female	0	0	1	Genome sequenced in this study (Ehrlichia ewingiii, strain Cayenne)
Amblyomma cajennense	Cayenne tick	Arachnida	_	Ixodida	Ixodidae	Whole body	Roura	2016	Nymph	_	0	0	0
Amblyomma cajennense	Cayenne tick	Arachnida	_	Ixodida	Ixodidae	Whole body	Roura	2016	Nymph	_	0	0	0
Amblyomma cajennense	Cayenne tick	Arachnida	_	Ixodida	Ixodidae	Whole body	Roura	2016	Nymph	_	0	0	0
Amblyomma cajennense	Cayenne tick	Arachnida	_	Ixodida	Ixodidae	Whole body	Roura	2016	Nymph	_	0	0	0
Amblyomma cajennense	Cayenne tick	Arachnida	_	Ixodida	Ixodidae	Whole body	Roura	2016	Nymph	_	0	0	0
Amblyomma cajennense	Cayenne tick	Arachnida	_	Ixodida	Ixodidae	Whole body	Roura	2016	Nymph	_	0	0	0
Amblyomma cajennense	Cayenne tick	Arachnida	_	Ixodida	Ixodidae	Whole body	Roura	2016	Nymph	_	0	0	0
Amblyomma cajennense	Cayenne tick	Arachnida	_	Ixodida	Ixodidae	Whole body	Roura	2016	Nymph	_	0	0	0
Amblyomma cajennense	Cayenne tick	Arachnida	_	Ixodida	Ixodidae	Whole body	Roura	2016	Nymph	_	0	0	0
Amblyomma cajennense	Cayenne tick	Arachnida	_	Ixodida	Ixodidae	Whole body	Roura	2016	Nymph	_	0	0	0
Amblyomma cajennense	Cayenne tick	Arachnida	_	Ixodida	Ixodidae	Whole body	Roura	2016	Nymph	_	0	0	1
Amblyomma cajennense	Cayenne tick	Arachnida	_	Ixodida	Ixodidae	Whole body	Roura	2016	Nymph	_	0	0	0
Amblyomma cajennense	Cayenne tick	Arachnida	_	Ixodida	Ixodidae	Whole body	Roura	2016	Nymph	_	0	0	0
Amblyomma cajennense	Cayenne tick	Arachnida	_	Ixodida	Ixodidae	Whole body	Roura	2016	Nymph	_	0	0	0
Amblyomma cajennense	Cayenne tick	Arachnida	_	Ixodida	Ixodidae	Whole body	Roura	2016	Nymph	_	0	0	0
Amblyomma cajennense	Cayenne tick	Arachnida	_	Ixodida	Ixodidae	Whole body	Roura	2016	Nymph	_	0	0	0
Amblyomma cajennense	Cayenne tick	Arachnida	_	Ixodida	Ixodidae	Whole body	Roura	2016	Nymph	_	0	0	0
Amblyomma cajennense	Cayenne tick	Arachnida	_	Ixodida	Ixodidae	Whole body	Roura	2016	Nymph	_	0	0	0
Amblyomma cajennense	Cayenne tick	Arachnida	_	Ixodida	Ixodidae	Whole body	Roura	2016	Nymph	_	0	0	0
Amblyomma cajennense	Cayenne tick	Arachnida	_	Ixodida	Ixodidae	Whole body	Roura	2016	Nymph	_	0	0	0
Amblyomma cajennense	Cayenne tick	Arachnida	_	Ixodida	Ixodidae	Whole body	Roura	2016	Nymph	_	0	0	0
Amblyomma cajennense	Cayenne tick	Arachnida	_	Ixodida	Ixodidae	Whole body	Roura	2016	Nymph	_	0	0	0
Amblyomma cajennense	Cayenne tick	Arachnida	_	Ixodida	Ixodidae	Whole body	Roura	2016	Nymph	_	0	0	0
Amblyomma cajennense	Cayenne tick	Arachnida	_	Ixodida	Ixodidae	Whole body	Roura	2016	Nymph	_	0	0	0
Amblyomma cajennense	Cayenne tick	Arachnida	_	Ixodida	Ixodidae	Whole body	Roura	2016	Nymph	_	0	0	0
Amblyomma cajennense	Cayenne tick	Arachnida	_	Ixodida	Ixodidae	Whole body	Roura	2016	Nymph	_	0	0	0
Amblyomma cajennense	Cayenne tick	Arachnida	_	Ixodida	Ixodidae	Whole body	Roura	2016	Nymph	_	0	0	0
Amblyomma cajennense	Cayenne tick	Arachnida	_	Ixodida	Ixodidae	Whole body	Roura	2016	Nymph	_	0	0	0
Amblyomma cajennense	Cayenne tick	Arachnida	_	Ixodida	Ixodidae	Whole body	Matoury	2018	Adult	Female	0	0	0
Amblyomma cajennense	Cayenne tick	Arachnida	_	Ixodida	Ixodidae	Whole body	Matoury	2018	Adult	Female	0	0	0
Amblyomma cajennense	Cayenne tick	Arachnida	_	Ixodida	Ixodidae	Whole body	Matoury	2018	Adult	Female	0	0	0
Amblyomma cajennense	Cayenne tick	Arachnida	_	Ixodida	Ixodidae	Whole body	Matoury	2018	Adult	Female	0	0	0
Amblyomma cajennense	Cayenne tick	Arachnida	_	Ixodida	Ixodidae	Whole body	Matoury	2018	Adult	Female	0	0	0
Amblyomma cajennense	Cayenne tick	Arachnida	_	Ixodida	Ixodidae	Whole body	Sinnamary	2016	Nymph	_	0	0	0
Amblyomma cajennense	Cayenne tick	Arachnida	_	Ixodida	Ixodidae	Whole body	Sinnamary	2016	Nymph	_	0	0	0
Amblyomma cajennense	Cayenne tick	Arachnida	_	Ixodida	Ixodidae	Whole body	Sinnamary	2016	Nymph	_	0	0	0
Amblyomma cajennense	Cayenne tick	Arachnida	_	Ixodida	Ixodidae	Whole body	Sinnamary	2016	Nymph	_	0	0	0
Amblyomma cajennense	Cayenne tick	Arachnida	_	Ixodida	Ixodidae	Whole body	Sinnamary	2016	Nymph	_	0	0	0
Amblyomma cajennense	Cayenne tick	Arachnida	_	Ixodida	Ixodidae	Whole body	Sinnamary	2016	Nymph	_	0	0	0
Amblyomma cajennense	Cayenne tick	Arachnida	_	Ixodida	Ixodidae	Whole body	Sinnamary	2016	Nymph	_	0	0	0
Amblyomma cajennense	Cayenne tick	Arachnida	_	Ixodida	Ixodidae	Whole body	Sinnamary	2016	Nymph	_	0	0	0
Amblyomma cajennense	Cayenne tick	Arachnida	_	Ixodida	Ixodidae	Whole body	Sinnamary	2016	Nymph	_	0	0	0
Amblyomma cajennense	Cayenne tick	Arachnida	_	Ixodida	Ixodidae	Whole body	Sinnamary	2016	Nymph	_	0	0	0
Amblyomma cajennense	Cayenne tick	Arachnida	_	Ixodida	Ixodidae	Whole body	Sinnamary	2016	Nymph	_	0	0	0
Amblyomma cajennense	Cayenne tick	Arachnida	_	Ixodida	Ixodidae	Whole body	Sinnamary	2016	Nymph	_	0	0	0
Amblyomma cajennense	Cayenne tick	Arachnida	_	Ixodida	Ixodidae	Whole body	Sinnamary	2016	Nymph	_	0	0	0
Amblyomma cajennense	Cayenne tick	Arachnida	_	Ixodida	Ixodidae	Whole body	Sinnamary	2016	Nymph	_	0	0	0
Amblyomma cajennense	Cayenne tick	Arachnida	_	Ixodida	Ixodidae	Whole body	Sinnamary	2016	Nymph	_	0	0	0
Amblyomma cajennense	Cayenne tick	Arachnida	_	Ixodida	Ixodidae	Whole body	Sinnamary	2016	Nymph	_	0	0	0
Amblyomma cajennense	Cayenne tick	Arachnida	_	Ixodida	Ixodidae	Whole body	Sinnamary	2016	Nymph	_	0	0	0
Amblyomma cajennense	Cayenne tick	Arachnida	_	Ixodida	Ixodidae	Whole body	Sinnamary	2016	Nymph	_	0	0	0
Amblyomma cajennense	Cayenne tick	Arachnida	_	Ixodida	Ixodidae	Whole body	Sinnamary	2016	Nymph	_	0	0	0
Amblyomma cajennense	Cayenne tick	Arachnida	_	Ixodida	Ixodidae	Whole body	Sinnamary	2016	Nymph	_	0	0	0
Amblyomma cajennense	Cayenne tick	Arachnida	_	Ixodida	Ixodidae	Whole body	Sinnamary	2016	Nymph	_	0	0	0
Amblyomma cajennense	Cayenne tick	Arachnida	_	Ixodida	Ixodidae	Whole body	Sinnamary	2016	Nymph	_	0	0	0
Amblyomma cajennense	Cayenne tick	Arachnida	_	Ixodida	Ixodidae	Whole body	Sinnamary	2016	Nymph	_	0	0	0
Amblyomma cajennense	Cayenne tick	Arachnida	_	Ixodida	Ixodidae	Whole body	Sinnamary	2016	Nymph	_	0	0	0
Amblyomma cajennense	Cayenne tick	Arachnida	_	Ixodida	Ixodidae	Whole body	Sinnamary	2016	Nymph	_	0	0	0
Amblyomma cajennense	Cayenne tick	Arachnida	_	Ixodida	Ixodidae	Whole body	Sinnamary	2016	Nymph	_	0	0	0
Amblyomma cajennense	Cayenne tick	Arachnida	_	Ixodida	Ixodidae	Whole body	Sinnamary	2016	Nymph	_	0	0	0
Amblyomma cajennense	Cayenne tick	Arachnida	_	Ixodida	Ixodidae	Whole body	Sinnamary	2016	Nymph	_	0	0	0
Amblyomma cajennense	Cayenne tick	Arachnida	_	Ixodida	Ixodidae	Whole body	Sinnamary	2016	Nymph	_	0	0	0
Amblyomma cajennense	Cayenne tick	Arachnida	_	Ixodida	Ixodidae	Whole body	Kourou	2016	Nymph	_	0	0	0
Amblyomma cajennense	Cayenne tick	Arachnida	_	Ixodida	Ixodidae	Whole body	Kourou	2016	Nymph	_	0	0	0
Amblyomma cajennense	Cayenne tick	Arachnida	_	Ixodida	Ixodidae	Whole body	Kourou	2016	Nymph	_	0	0	0
Amblyomma cajennense	Cayenne tick	Arachnida	_	Ixodida	Ixodidae	Whole body	Kourou	2016	Nymph	_	0	0	0
Amblyomma cajennense	Cayenne tick	Arachnida	_	Ixodida	Ixodidae	Whole body	Kourou	2016	Nymph	_	0	0	0
Amblyomma cajennense	Cayenne tick	Arachnida	_	Ixodida	Ixodidae	Whole body	Kourou	2016	Nymph	_	0	0	0
Amblyomma cajennense	Cayenne tick	Arachnida	_	Ixodida	Ixodidae	Whole body	Kourou	2016	Nymph	_	0	0	0
Amblyomma cajennense	Cayenne tick	Arachnida	_	Ixodida	Ixodidae	Whole body	Kourou	2016	Nymph	_	0	0	0
Amblyomma calcaratum	_	Arachnida	_	Ixodida	Ixodidae	Whole body	Kourou	2016	Larva	_	0	0	0
Amblyomma coelebs	_	Arachnida	_	Ixodida	Ixodidae	Whole body	Sinnamary	2016	Nymph	_	0	0	0
Amblyomma coelebs	_	Arachnida	_	Ixodida	Ixodidae	Whole body	Roura	2016	Nymph	_	0	0	0
Amblyomma coelebs	_	Arachnida	_	Ixodida	Ixodidae	Whole body	Roura	2016	Nymph	_	0	1	0
Amblyomma coelebs	_	Arachnida	_	Ixodida	Ixodidae	Whole body	Sinnamary	2016	Nymph	_	0	0	0
Amblyomma coelebs	_	Arachnida	_	Ixodida	Ixodidae	Whole body	Sinnamary	2016	Nymph	_	0	0	0
Amblyomma coelebs	_	Arachnida	_	Ixodida	Ixodidae	Whole body	Sinnamary	2016	Nymph	_	0	0	0
Amblyomma coelebs	_	Arachnida	_	Ixodida	Ixodidae	Whole body	Sinnamary	2016	Nymph	_	0	0	0
Amblyomma coelebs	_	Arachnida	_	Ixodida	Ixodidae	Whole body	Sinnamary	2016	Nymph	_	0	0	0
Amblyomma coelebs	_	Arachnida	_	Ixodida	Ixodidae	Whole body	Sinnamary	2016	Nymph	_	0	0	0
Amblyomma coelebs	_	Arachnida	_	Ixodida	Ixodidae	Whole body	Sinnamary	2016	Nymph	_	0	0	0
Amblyomma coelebs	_	Arachnida	_	Ixodida	Ixodidae	Whole body	Sinnamary	2016	Nymph	_	0	0	0
Amblyomma coelebs	_	Arachnida	_	Ixodida	Ixodidae	Whole body	Sinnamary	2016	Nymph	_	0	0	0
Amblyomma coelebs	_	Arachnida	_	Ixodida	Ixodidae	Whole body	Sinnamary	2016	Nymph	_	0	0	0
Amblyomma coelebs	_	Arachnida	_	Ixodida	Ixodidae	Whole body	Roura	2017	Nymph	_	0	0	0
Amblyomma coelebs	_	Arachnida	_	Ixodida	Ixodidae	Whole body	Kourou	2016	Nymph	_	0	0	0
Amblyomma coelebs	_	Arachnida	_	Ixodida	Ixodidae	Whole body	Kourou	2016	Nymph	_	0	0	0
Amblyomma coelebs	_	Arachnida	_	Ixodida	Ixodidae	Whole body	Kourou	2016	Nymph	_	0	0	0
Amblyomma coelebs	_	Arachnida	_	Ixodida	Ixodidae	Whole body	Régina	2016	Nymph	_	0	0	0
Amblyomma coelebs	_	Arachnida	_	Ixodida	Ixodidae	Whole body	Régina	2016	Nymph	_	0	0	0
Amblyomma coelebs	_	Arachnida	_	Ixodida	Ixodidae	Whole body	Saint-Georges-de-l'Oyapock	2016	Nymph	_	0	0	0
Amblyomma coelebs	_	Arachnida	_	Ixodida	Ixodidae	Whole body	Saint-Georges-de-l'Oyapock	2016	Nymph	_	0	0	0
Amblyomma coelebs	_	Arachnida	_	Ixodida	Ixodidae	Whole body	Sinnamary	2016	Nymph	_	0	0	0
Amblyomma coelebs	_	Arachnida	_	Ixodida	Ixodidae	Whole body	Sinnamary	2016	Nymph	_	0	0	0
Amblyomma coelebs	_	Arachnida	_	Ixodida	Ixodidae	Whole body	Sinnamary	2016	Nymph	_	1	0	0
Amblyomma coelebs	_	Arachnida	_	Ixodida	Ixodidae	Whole body	Sinnamary	2016	Nymph	_	0	0	0
Amblyomma coelebs	_	Arachnida	_	Ixodida	Ixodidae	Whole body	Sinnamary	2016	Nymph	_	0	0	0
Amblyomma coelebs	_	Arachnida	_	Ixodida	Ixodidae	Whole body	Sinnamary	2016	Nymph	_	0	0	0
Amblyomma coelebs	_	Arachnida	_	Ixodida	Ixodidae	Whole body	Apatou	2016	Nymph	_	0	0	0
Amblyomma coelebs	_	Arachnida	_	Ixodida	Ixodidae	Whole body	Apatou	2016	Nymph	_	0	0	0
Amblyomma coelebs	_	Arachnida	_	Ixodida	Ixodidae	Whole body	Mana	2017	Nymph	_	0	0	0
Amblyomma coelebs	_	Arachnida	_	Ixodida	Ixodidae	Whole body	Sinnamary	2017	Nymph	_	0	0	0
Amblyomma dissimile	Iguana tick	Arachnida	_	Ixodida	Ixodidae	Whole body	Maripasoula	2016	Adult	Female	0	0	0
Amblyomma dissimile	Iguana tick	Arachnida	_	Ixodida	Ixodidae	Whole body	Maripasoula	2016	Adult	Female	0	0	0
Amblyomma dissimile	Iguana tick	Arachnida	_	Ixodida	Ixodidae	Whole body	Saint-Laurent-du-Maroni	2016	Adult	Male	0	0	0
Amblyomma dissimile	Iguana tick	Arachnida	_	Ixodida	Ixodidae	Whole body	Saint-Laurent-du-Maroni	2016	Adult	Male	0	0	0
Amblyomma dissimile	Iguana tick	Arachnida	_	Ixodida	Ixodidae	Whole body	Saint-Laurent-du-Maroni	2016	Nymph	_	0	0	0
Amblyomma dissimile	Iguana tick	Arachnida	_	Ixodida	Ixodidae	Whole body	Saint-Laurent-du-Maroni	2016	Nymph	_	0	0	0
Amblyomma dissimile	Iguana tick	Arachnida	_	Ixodida	Ixodidae	Whole body	Rémire-Montjoly	2018	Adult	Female	0	0	0
Amblyomma dissimile	Iguana tick	Arachnida	_	Ixodida	Ixodidae	Whole body	Rémire-Montjoly	2018	Adult	Female	0	0	0
Amblyomma dissimile	Iguana tick	Arachnida	_	Ixodida	Ixodidae	Whole body	Rémire-Montjoly	2018	Adult	Female	0	0	0
Amblyomma dissimile	Iguana tick	Arachnida	_	Ixodida	Ixodidae	Whole body	Rémire-Montjoly	2017	Adult	Female	0	0	0
Amblyomma dissimile	Iguana tick	Arachnida	_	Ixodida	Ixodidae	Whole body	Rémire-Montjoly	2017	Adult	Female	0	0	0
Amblyomma dissimile	Iguana tick	Arachnida	_	Ixodida	Ixodidae	Whole body	Rémire-Montjoly	2017	Adult	Male	0	0	0
Amblyomma dissimile	Iguana tick	Arachnida	_	Ixodida	Ixodidae	Whole body	Rémire-Montjoly	2017	Adult	Male	0	0	0
Amblyomma dissimile	Iguana tick	Arachnida	_	Ixodida	Ixodidae	Whole body	Rémire-Montjoly	2017	Adult	Male	0	0	0
Amblyomma dissimile	Iguana tick	Arachnida	_	Ixodida	Ixodidae	Whole body	Rémire-Montjoly	2017	Adult	Male	0	0	0
Amblyomma dissimile	Iguana tick	Arachnida	_	Ixodida	Ixodidae	Whole body	Rémire-Montjoly	2017	Adult	Male	0	0	0
Amblyomma dissimile	Iguana tick	Arachnida	_	Ixodida	Ixodidae	Whole body	Rémire-Montjoly	2017	Adult	Male	0	0	0
Amblyomma dissimile	Iguana tick	Arachnida	_	Ixodida	Ixodidae	Whole body	Rémire-Montjoly	2017	Adult	Male	0	0	0
Amblyomma dissimile	Iguana tick	Arachnida	_	Ixodida	Ixodidae	Whole body	Rémire-Montjoly	2017	Adult	Male	0	0	0
Amblyomma dissimile	Iguana tick	Arachnida	_	Ixodida	Ixodidae	Whole body	Rémire-Montjoly	2017	Adult	Male	0	0	0
Amblyomma dissimile	Iguana tick	Arachnida	_	Ixodida	Ixodidae	Whole body	Rémire-Montjoly	2017	Adult	Male	0	0	0
Amblyomma geayi	_	Arachnida	_	Ixodida	Ixodidae	Whole body	Rémire-Montjoly	2016	Adult	Male	0	0	0
Amblyomma geayi	_	Arachnida	_	Ixodida	Ixodidae	Whole body	Rémire-Montjoly	2016	Adult	Male	0	0	0
Amblyomma geayi	_	Arachnida	_	Ixodida	Ixodidae	Whole body	Cayenne	2017	Larva	_	0	0	0
Amblyomma geayi	_	Arachnida	_	Ixodida	Ixodidae	Whole body	Cayenne	2017	Larva	_	0	0	0
Amblyomma geayi	_	Arachnida	_	Ixodida	Ixodidae	Whole body	Cayenne	2017	Larva	_	0	0	0
Amblyomma geayi	_	Arachnida	_	Ixodida	Ixodidae	Whole body	Cayenne	2017	Larva	_	0	0	0
Amblyomma geayi	_	Arachnida	_	Ixodida	Ixodidae	Whole body	Rémire-Montjoly	2014	Larva	_	0	0	0
Amblyomma geayi	_	Arachnida	_	Ixodida	Ixodidae	Whole body	Rémire-Montjoly	2014	Larva	_	0	0	0
Amblyomma geayi	_	Arachnida	_	Ixodida	Ixodidae	Whole body	Rémire-Montjoly	2014	Larva	_	0	0	0
Amblyomma geayi	_	Arachnida	_	Ixodida	Ixodidae	Whole body	Matoury	2014	Larva	_	0	0	0
Amblyomma goeldii	_	Arachnida	_	Ixodida	Ixodidae	Whole body	Régina	2017	Adult	Female	0	0	0
Amblyomma goeldii	_	Arachnida	_	Ixodida	Ixodidae	Whole body	Régina	2017	Adult	Female	0	0	0
Amblyomma goeldii	_	Arachnida	_	Ixodida	Ixodidae	Whole body	Régina	2017	Adult	Female	0	0	0
Amblyomma goeldii	_	Arachnida	_	Ixodida	Ixodidae	Whole body	Régina	2017	Adult	Male	0	0	0
Amblyomma goeldii	_	Arachnida	_	Ixodida	Ixodidae	Whole body	Régina	2017	Adult	Male	0	0	0
Amblyomma humerale	_	Arachnida	_	Ixodida	Ixodidae	Whole body	Kourou	2016	Nymph	_	0	0	0
Amblyomma humerale	_	Arachnida	_	Ixodida	Ixodidae	Whole body	Matoury	2016	Nymph	_	0	0	0
Amblyomma humerale	_	Arachnida	_	Ixodida	Ixodidae	Whole body	Matoury	2016	Nymph	_	0	0	0
Amblyomma humerale	_	Arachnida	_	Ixodida	Ixodidae	Whole body	Mana	2017	Adult	Female	0	0	0
Amblyomma humerale	_	Arachnida	_	Ixodida	Ixodidae	Whole body	Régina	2017	Adult	Male	0	0	0
Amblyomma humerale	_	Arachnida	_	Ixodida	Ixodidae	Whole body	Régina	2017	Adult	Male	0	0	0
Amblyomma humerale	_	Arachnida	_	Ixodida	Ixodidae	Whole body	Régina	2017	Adult	Male	0	0	0
Amblyomma humerale	_	Arachnida	_	Ixodida	Ixodidae	Whole body	Régina	2017	Adult	Male	0	0	0
Amblyomma humerale	_	Arachnida	_	Ixodida	Ixodidae	Whole body	Régina	2017	Adult	Male	0	0	0
Amblyomma humerale	_	Arachnida	_	Ixodida	Ixodidae	Whole body	Kourou	2014	Nymph	_	0	0	0
Amblyomma latepunctatum	_	Arachnida	_	Ixodida	Ixodidae	Whole body	Sinnamary	2016	Nymph	_	0	0	0
Amblyomma latepunctatum	_	Arachnida	_	Ixodida	Ixodidae	Whole body	Sinnamary	2016	Nymph	_	0	0	0
Amblyomma latepunctatum	_	Arachnida	_	Ixodida	Ixodidae	Whole body	Sinnamary	2016	Nymph	_	0	0	0
Amblyomma latepunctatum	_	Arachnida	_	Ixodida	Ixodidae	Whole body	Saint-Georges-de-l'Oyapock	2016	Nymph	_	0	0	0
Amblyomma longirostre	_	Arachnida	_	Ixodida	Ixodidae	Whole body	Rémire-Montjoly	2016	Larva	_	0	0	0
Amblyomma longirostre	_	Arachnida	_	Ixodida	Ixodidae	Whole body	Rémire-Montjoly	2016	Larva	_	0	0	1
Amblyomma longirostre	_	Arachnida	_	Ixodida	Ixodidae	Whole body	Rémire-Montjoly	2016	Larva	_	0	0	0
Amblyomma longirostre	_	Arachnida	_	Ixodida	Ixodidae	Whole body	Rémire-Montjoly	2016	Larva	_	0	0	0
Amblyomma longirostre	_	Arachnida	_	Ixodida	Ixodidae	Whole body	Rémire-Montjoly	2016	Larva	_	0	0	0
Amblyomma longirostre	_	Arachnida	_	Ixodida	Ixodidae	Whole body	Rémire-Montjoly	2016	Larva	_	0	0	0
Amblyomma longirostre	_	Arachnida	_	Ixodida	Ixodidae	Whole body	Rémire-Montjoly	2016	Larva	_	0	0	0
Amblyomma longirostre	_	Arachnida	_	Ixodida	Ixodidae	Whole body	Rémire-Montjoly	2016	Larva	_	0	0	0
Amblyomma longirostre	_	Arachnida	_	Ixodida	Ixodidae	Whole body	Rémire-Montjoly	2016	Larva	_	0	0	0
Amblyomma longirostre	_	Arachnida	_	Ixodida	Ixodidae	Whole body	Rémire-Montjoly	2016	Larva	_	0	0	0
Amblyomma longirostre	_	Arachnida	_	Ixodida	Ixodidae	Whole body	Rémire-Montjoly	2016	Larva	_	0	0	1
Amblyomma longirostre	_	Arachnida	_	Ixodida	Ixodidae	Whole body	Rémire-Montjoly	2016	Larva	_	0	0	0
Amblyomma longirostre	_	Arachnida	_	Ixodida	Ixodidae	Whole body	Rémire-Montjoly	2016	Larva	_	0	0	0
Amblyomma longirostre	_	Arachnida	_	Ixodida	Ixodidae	Whole body	Rémire-Montjoly	2016	Larva	_	0	0	0
Amblyomma longirostre	_	Arachnida	_	Ixodida	Ixodidae	Whole body	Rémire-Montjoly	2016	Larva	_	0	0	0
Amblyomma longirostre	_	Arachnida	_	Ixodida	Ixodidae	Whole body	Rémire-Montjoly	2016	Larva	_	0	0	0
Amblyomma longirostre	_	Arachnida	_	Ixodida	Ixodidae	Whole body	Rémire-Montjoly	2016	Larva	_	0	0	0
Amblyomma longirostre	_	Arachnida	_	Ixodida	Ixodidae	Whole body	Rémire-Montjoly	2016	Larva	_	0	0	0
Amblyomma longirostre	_	Arachnida	_	Ixodida	Ixodidae	Whole body	Rémire-Montjoly	2016	Larva	_	0	0	0
Amblyomma longirostre	_	Arachnida	_	Ixodida	Ixodidae	Whole body	Rémire-Montjoly	2016	Larva	_	0	0	0
Amblyomma longirostre	_	Arachnida	_	Ixodida	Ixodidae	Whole body	Rémire-Montjoly	2016	Larva	_	0	0	0
Amblyomma longirostre	_	Arachnida	_	Ixodida	Ixodidae	Whole body	Rémire-Montjoly	2016	Larva	_	0	0	0
Amblyomma longirostre	_	Arachnida	_	Ixodida	Ixodidae	Whole body	Rémire-Montjoly	2016	Larva	_	0	0	0
Amblyomma longirostre	_	Arachnida	_	Ixodida	Ixodidae	Whole body	Rémire-Montjoly	2014	Larva	_	0	0	0
Amblyomma longirostre	_	Arachnida	_	Ixodida	Ixodidae	Whole body	Rémire-Montjoly	2014	Larva	_	0	0	0
Amblyomma longirostre	_	Arachnida	_	Ixodida	Ixodidae	Whole body	Rémire-Montjoly	2014	Larva	_	0	0	0
Amblyomma longirostre	_	Arachnida	_	Ixodida	Ixodidae	Whole body	Rémire-Montjoly	2014	Larva	_	0	0	0
Amblyomma longirostre	_	Arachnida	_	Ixodida	Ixodidae	Whole body	Rémire-Montjoly	2014	Larva	_	0	0	0
Amblyomma longirostre	_	Arachnida	_	Ixodida	Ixodidae	Whole body	Rémire-Montjoly	2014	Larva	_	0	0	0
Amblyomma longirostre	_	Arachnida	_	Ixodida	Ixodidae	Whole body	Rémire-Montjoly	2014	Larva	_	0	0	0
Amblyomma longirostre	_	Arachnida	_	Ixodida	Ixodidae	Whole body	Rémire-Montjoly	2014	Larva	_	0	0	0
Amblyomma longirostre	_	Arachnida	_	Ixodida	Ixodidae	Whole body	Rémire-Montjoly	2014	Larva	_	0	0	0
Amblyomma longirostre	_	Arachnida	_	Ixodida	Ixodidae	Whole body	Rémire-Montjoly	2014	Larva	_	0	0	0
Amblyomma longirostre	_	Arachnida	_	Ixodida	Ixodidae	Whole body	Rémire-Montjoly	2014	Larva	_	0	0	0
Amblyomma longirostre	_	Arachnida	_	Ixodida	Ixodidae	Whole body	Rémire-Montjoly	2014	Larva	_	0	0	0
Amblyomma longirostre	_	Arachnida	_	Ixodida	Ixodidae	Whole body	Rémire-Montjoly	2014	Larva	_	0	0	0
Amblyomma longirostre	_	Arachnida	_	Ixodida	Ixodidae	Whole body	Rémire-Montjoly	2014	Larva	_	0	0	0
Amblyomma longirostre	_	Arachnida	_	Ixodida	Ixodidae	Whole body	Rémire-Montjoly	2014	Larva	_	0	0	0
Amblyomma longirostre	_	Arachnida	_	Ixodida	Ixodidae	Whole body	Rémire-Montjoly	2014	Larva	_	0	0	0
Amblyomma longirostre	_	Arachnida	_	Ixodida	Ixodidae	Whole body	Rémire-Montjoly	2014	Larva	_	0	0	0
Amblyomma longirostre	_	Arachnida	_	Ixodida	Ixodidae	Whole body	Rémire-Montjoly	2014	Larva	_	0	0	0
Amblyomma longirostre	_	Arachnida	_	Ixodida	Ixodidae	Whole body	Rémire-Montjoly	2014	Larva	_	0	0	0
Amblyomma longirostre	_	Arachnida	_	Ixodida	Ixodidae	Whole body	Rémire-Montjoly	2014	Larva	_	0	0	0
Amblyomma longirostre	_	Arachnida	_	Ixodida	Ixodidae	Whole body	Rémire-Montjoly	2014	Larva	_	0	0	0
Amblyomma longirostre	_	Arachnida	_	Ixodida	Ixodidae	Whole body	Rémire-Montjoly	2014	Larva	_	0	0	0
Amblyomma longirostre	_	Arachnida	_	Ixodida	Ixodidae	Whole body	Rémire-Montjoly	2014	Larva	_	0	0	0
Amblyomma longirostre	_	Arachnida	_	Ixodida	Ixodidae	Whole body	Rémire-Montjoly	2014	Larva	_	0	0	0
Amblyomma longirostre	_	Arachnida	_	Ixodida	Ixodidae	Whole body	Rémire-Montjoly	2014	Larva	_	0	0	0
Amblyomma longirostre	_	Arachnida	_	Ixodida	Ixodidae	Whole body	Rémire-Montjoly	2014	Larva	_	0	0	0
Amblyomma longirostre	_	Arachnida	_	Ixodida	Ixodidae	Whole body	Rémire-Montjoly	2014	Larva	_	0	0	0
Amblyomma longirostre	_	Arachnida	_	Ixodida	Ixodidae	Whole body	Rémire-Montjoly	2014	Larva	_	0	0	0
Amblyomma longirostre	_	Arachnida	_	Ixodida	Ixodidae	Whole body	Rémire-Montjoly	2014	Larva	_	0	0	0
Amblyomma longirostre	_	Arachnida	_	Ixodida	Ixodidae	Whole body	Rémire-Montjoly	2014	Larva	_	0	0	0
Amblyomma longirostre	_	Arachnida	_	Ixodida	Ixodidae	Whole body	Rémire-Montjoly	2014	Larva	_	0	0	0
Amblyomma longirostre	_	Arachnida	_	Ixodida	Ixodidae	Whole body	Saint-Laurent-du-Maroni	2013	Larva	_	0	0	0
Amblyomma longirostre	_	Arachnida	_	Ixodida	Ixodidae	Whole body	Saint-Laurent-du-Maroni	2013	Larva	_	0	0	0
Amblyomma longirostre	_	Arachnida	_	Ixodida	Ixodidae	Whole body	Saint-Laurent-du-Maroni	2014	Larva	_	0	0	0
Amblyomma longirostre	_	Arachnida	_	Ixodida	Ixodidae	Whole body	Kourou	2014	Larva	_	0	0	0
Amblyomma longirostre	_	Arachnida	_	Ixodida	Ixodidae	Whole body	Kourou	2014	Nymph	_	0	0	0
Amblyomma longirostre	_	Arachnida	_	Ixodida	Ixodidae	Whole body	Kourou	2014	Larva	_	0	0	0
Amblyomma longirostre	_	Arachnida	_	Ixodida	Ixodidae	Whole body	Kourou	2014	Larva	_	0	0	0
Amblyomma longirostre	_	Arachnida	_	Ixodida	Ixodidae	Whole body	Kourou	2014	Larva	_	0	0	0
Amblyomma longirostre	_	Arachnida	_	Ixodida	Ixodidae	Whole body	Montsinéry	2014	Larva	_	0	0	0
Amblyomma longirostre	_	Arachnida	_	Ixodida	Ixodidae	Whole body	Montsinéry	2014	Larva	_	0	0	0
Amblyomma longirostre	_	Arachnida	_	Ixodida	Ixodidae	Whole body	Kourou	2014	Larva	_	0	0	0
Amblyomma longirostre	_	Arachnida	_	Ixodida	Ixodidae	Whole body	Kourou	2014	Larva	_	0	0	0
Amblyomma longirostre	_	Arachnida	_	Ixodida	Ixodidae	Whole body	Kourou	2014	Larva	_	0	0	0
Amblyomma longirostre	_	Arachnida	_	Ixodida	Ixodidae	Whole body	Kourou	2014	Larva	_	0	0	0
Amblyomma longirostre	_	Arachnida	_	Ixodida	Ixodidae	Whole body	Kourou	2014	Larva	_	0	0	0
Amblyomma longirostre	_	Arachnida	_	Ixodida	Ixodidae	Whole body	Kourou	2014	Larva	_	0	0	0
Amblyomma longirostre	_	Arachnida	_	Ixodida	Ixodidae	Whole body	Kourou	2014	Larva	_	0	0	0
Amblyomma longirostre	_	Arachnida	_	Ixodida	Ixodidae	Whole body	Kourou	2014	Larva	_	0	0	0
Amblyomma longirostre	_	Arachnida	_	Ixodida	Ixodidae	Whole body	Kourou	2014	Larva	_	0	0	0
Amblyomma longirostre	_	Arachnida	_	Ixodida	Ixodidae	Whole body	Kourou	2014	Larva	_	0	0	0
Amblyomma longirostre	_	Arachnida	_	Ixodida	Ixodidae	Whole body	Kourou	2014	Larva	_	0	0	0
Amblyomma longirostre	_	Arachnida	_	Ixodida	Ixodidae	Whole body	Macouria	2012	Larva	_	0	0	0
Amblyomma longirostre	_	Arachnida	_	Ixodida	Ixodidae	Whole body	Macouria	2012	Larva	_	0	0	0
Amblyomma longirostre	_	Arachnida	_	Ixodida	Ixodidae	Whole body	Macouria	2012	Larva	_	0	0	0
Amblyomma longirostre	_	Arachnida	_	Ixodida	Ixodidae	Whole body	Macouria	2012	Larva	_	0	0	0
Amblyomma longirostre	_	Arachnida	_	Ixodida	Ixodidae	Whole body	Macouria	2012	Larva	_	0	0	0
Amblyomma longirostre	_	Arachnida	_	Ixodida	Ixodidae	Whole body	Macouria	2012	Larva	_	0	0	0
Amblyomma longirostre	_	Arachnida	_	Ixodida	Ixodidae	Whole body	Macouria	2012	Larva	_	0	0	0
Amblyomma longirostre	_	Arachnida	_	Ixodida	Ixodidae	Whole body	Macouria	2012	Larva	_	0	0	0
Amblyomma longirostre	_	Arachnida	_	Ixodida	Ixodidae	Whole body	Macouria	2012	Larva	_	0	0	0
Amblyomma longirostre	_	Arachnida	_	Ixodida	Ixodidae	Whole body	Macouria	2012	Larva	_	0	0	0
Amblyomma longirostre	_	Arachnida	_	Ixodida	Ixodidae	Whole body	Macouria	2012	Larva	_	0	0	0
Amblyomma longirostre	_	Arachnida	_	Ixodida	Ixodidae	Whole body	Macouria	2012	Larva	_	0	0	0
Amblyomma longirostre	_	Arachnida	_	Ixodida	Ixodidae	Whole body	Macouria	2012	Larva	_	0	0	0
Amblyomma longirostre	_	Arachnida	_	Ixodida	Ixodidae	Whole body	Macouria	2012	Larva	_	0	0	0
Amblyomma longirostre	_	Arachnida	_	Ixodida	Ixodidae	Whole body	Macouria	2012	Larva	_	0	0	0
Amblyomma longirostre	_	Arachnida	_	Ixodida	Ixodidae	Whole body	Macouria	2012	Larva	_	0	0	0
Amblyomma longirostre	_	Arachnida	_	Ixodida	Ixodidae	Whole body	Macouria	2012	Larva	_	0	0	0
Amblyomma longirostre	_	Arachnida	_	Ixodida	Ixodidae	Whole body	Macouria	2012	Larva	_	0	0	0
Amblyomma longirostre	_	Arachnida	_	Ixodida	Ixodidae	Whole body	Matoury	2012	Larva	_	0	0	0
Amblyomma longirostre	_	Arachnida	_	Ixodida	Ixodidae	Whole body	Macouria	2013	Larva	_	0	0	0
Amblyomma longirostre	_	Arachnida	_	Ixodida	Ixodidae	Whole body	Macouria	2013	Larva	_	0	0	0
Amblyomma longirostre	_	Arachnida	_	Ixodida	Ixodidae	Whole body	Macouria	2013	Larva	_	0	0	0
Amblyomma longirostre	_	Arachnida	_	Ixodida	Ixodidae	Whole body	Macouria	2014	Larva	_	0	0	0
Amblyomma longirostre	_	Arachnida	_	Ixodida	Ixodidae	Whole body	Macouria	2014	Nymph	_	0	0	0
Amblyomma longirostre	_	Arachnida	_	Ixodida	Ixodidae	Whole body	Macouria	2014	Larva	_	0	0	0
Amblyomma longirostre	_	Arachnida	_	Ixodida	Ixodidae	Whole body	Macouria	2014	Larva	_	0	0	0
Amblyomma longirostre	_	Arachnida	_	Ixodida	Ixodidae	Whole body	Macouria	2014	Larva	_	0	0	0
Amblyomma longirostre	_	Arachnida	_	Ixodida	Ixodidae	Whole body	Macouria	2014	Larva	_	0	0	0
Amblyomma longirostre	_	Arachnida	_	Ixodida	Ixodidae	Whole body	Montsinéry	2014	Nymph	_	0	0	0
Amblyomma longirostre	_	Arachnida	_	Ixodida	Ixodidae	Whole body	Montsinéry	2014	Larva	_	0	0	0
Amblyomma longirostre	_	Arachnida	_	Ixodida	Ixodidae	Whole body	Matoury	2014	Larva	_	0	0	0
Amblyomma longirostre	_	Arachnida	_	Ixodida	Ixodidae	Whole body	Matoury	2014	Larva	_	0	0	0
Amblyomma longirostre	_	Arachnida	_	Ixodida	Ixodidae	Whole body	Matoury	2014	Larva	_	0	0	0
Amblyomma longirostre	_	Arachnida	_	Ixodida	Ixodidae	Whole body	Matoury	2014	Larva	_	0	0	0
Amblyomma longirostre	_	Arachnida	_	Ixodida	Ixodidae	Whole body	Matoury	2014	Larva	_	0	0	1
Amblyomma longirostre	_	Arachnida	_	Ixodida	Ixodidae	Whole body	Matoury	2014	Nymph	_	0	0	0
Amblyomma longirostre	_	Arachnida	_	Ixodida	Ixodidae	Whole body	Matoury	2014	Larva	_	0	0	0
Amblyomma longirostre	_	Arachnida	_	Ixodida	Ixodidae	Whole body	Matoury	2014	Larva	_	0	0	0
Amblyomma longirostre	_	Arachnida	_	Ixodida	Ixodidae	Whole body	Matoury	2014	Larva	_	0	0	0
Amblyomma longirostre	_	Arachnida	_	Ixodida	Ixodidae	Whole body	Matoury	2014	Larva	_	0	0	0
Amblyomma longirostre	_	Arachnida	_	Ixodida	Ixodidae	Whole body	Matoury	2014	Larva	_	0	0	0
Amblyomma longirostre	_	Arachnida	_	Ixodida	Ixodidae	Whole body	Matoury	2014	Larva	_	0	0	0
Amblyomma longirostre	_	Arachnida	_	Ixodida	Ixodidae	Whole body	Matoury	2014	Larva	_	0	0	0
Amblyomma longirostre	_	Arachnida	_	Ixodida	Ixodidae	Whole body	Matoury	2014	Larva	_	0	0	0
Amblyomma longirostre	_	Arachnida	_	Ixodida	Ixodidae	Whole body	Rémire-Montjoly	2013	Larva	_	0	0	0
Amblyomma longirostre	_	Arachnida	_	Ixodida	Ixodidae	Whole body	Rémire-Montjoly	2013	Nymph	_	0	0	0
Amblyomma longirostre	_	Arachnida	_	Ixodida	Ixodidae	Whole body	Rémire-Montjoly	2013	Larva	_	0	0	0
Amblyomma longirostre	_	Arachnida	_	Ixodida	Ixodidae	Whole body	Rémire-Montjoly	2013	Larva	_	0	0	0
Amblyomma longirostre	_	Arachnida	_	Ixodida	Ixodidae	Whole body	Rémire-Montjoly	2013	Larva	_	0	0	0
Amblyomma longirostre	_	Arachnida	_	Ixodida	Ixodidae	Whole body	Rémire-Montjoly	2013	Larva	_	0	0	0
Amblyomma longirostre	_	Arachnida	_	Ixodida	Ixodidae	Whole body	Rémire-Montjoly	2013	Larva	_	0	0	0
Amblyomma longirostre	_	Arachnida	_	Ixodida	Ixodidae	Whole body	Rémire-Montjoly	2013	Larva	_	0	0	0
Amblyomma longirostre	_	Arachnida	_	Ixodida	Ixodidae	Whole body	Rémire-Montjoly	2013	Larva	_	0	0	0
Amblyomma longirostre	_	Arachnida	_	Ixodida	Ixodidae	Whole body	Rémire-Montjoly	2013	Larva	_	0	0	0
Amblyomma longirostre	_	Arachnida	_	Ixodida	Ixodidae	Whole body	Rémire-Montjoly	2013	Larva	_	0	0	0
Amblyomma longirostre	_	Arachnida	_	Ixodida	Ixodidae	Whole body	Rémire-Montjoly	2013	Larva	_	0	0	0
Amblyomma longirostre	_	Arachnida	_	Ixodida	Ixodidae	Whole body	Rémire-Montjoly	2013	Larva	_	0	0	0
Amblyomma longirostre	_	Arachnida	_	Ixodida	Ixodidae	Whole body	Rémire-Montjoly	2013	Larva	_	0	0	0
Amblyomma longirostre	_	Arachnida	_	Ixodida	Ixodidae	Whole body	Rémire-Montjoly	2013	Larva	_	0	0	0
Amblyomma longirostre	_	Arachnida	_	Ixodida	Ixodidae	Whole body	Rémire-Montjoly	2013	Larva	_	0	0	0
Amblyomma longirostre	_	Arachnida	_	Ixodida	Ixodidae	Whole body	Rémire-Montjoly	2013	Larva	_	0	0	0
Amblyomma longirostre	_	Arachnida	_	Ixodida	Ixodidae	Whole body	Saint-Georges-de-l'Oyapock	2018	Nymph	_	0	0	0
Amblyomma naponense	_	Arachnida	_	Ixodida	Ixodidae	Whole body	Roura	2016	Nymph	_	0	0	0
Amblyomma naponense	_	Arachnida	_	Ixodida	Ixodidae	Whole body	Roura	2016	Nymph	_	0	0	0
Amblyomma naponense	_	Arachnida	_	Ixodida	Ixodidae	Whole body	Roura	2016	Nymph	_	0	0	0
Amblyomma naponense	_	Arachnida	_	Ixodida	Ixodidae	Whole body	Saint-Georges-de-l'Oyapock	2016	Adult	Male	0	0	0
Amblyomma naponense	_	Arachnida	_	Ixodida	Ixodidae	Whole body	Mana	2017	Adult	Female	0	0	0
Amblyomma oblongoguttatum	_	Arachnida	_	Ixodida	Ixodidae	Whole body	Kourou	2016	Adult	Female	0	0	0
Amblyomma oblongoguttatum	_	Arachnida	_	Ixodida	Ixodidae	Whole body	Kourou	2016	Adult	Female	0	0	0
Amblyomma oblongoguttatum	_	Arachnida	_	Ixodida	Ixodidae	Whole body	Kourou	2016	Adult	Female	0	0	0
Amblyomma oblongoguttatum	_	Arachnida	_	Ixodida	Ixodidae	Whole body	Kourou	2016	Adult	Female	0	0	0
Amblyomma oblongoguttatum	_	Arachnida	_	Ixodida	Ixodidae	Whole body	Kourou	2016	Adult	Female	0	0	1
Amblyomma oblongoguttatum	_	Arachnida	_	Ixodida	Ixodidae	Whole body	Kourou	2016	Adult	Female	0	0	0
Amblyomma oblongoguttatum	_	Arachnida	_	Ixodida	Ixodidae	Whole body	Kourou	2016	Adult	Female	0	0	1
Amblyomma oblongoguttatum	_	Arachnida	_	Ixodida	Ixodidae	Whole body	Kourou	2016	Adult	Female	0	0	0
Amblyomma oblongoguttatum	_	Arachnida	_	Ixodida	Ixodidae	Whole body	Kourou	2016	Adult	Female	0	0	0
Amblyomma oblongoguttatum	_	Arachnida	_	Ixodida	Ixodidae	Whole body	Kourou	2016	Adult	Female	0	0	0
Amblyomma oblongoguttatum	_	Arachnida	_	Ixodida	Ixodidae	Whole body	Kourou	2016	Adult	Female	1	0	0
Amblyomma oblongoguttatum	_	Arachnida	_	Ixodida	Ixodidae	Whole body	Kourou	2016	Adult	Female	0	0	0
Amblyomma oblongoguttatum	_	Arachnida	_	Ixodida	Ixodidae	Whole body	Kourou	2016	Adult	Female	0	0	0
Amblyomma oblongoguttatum	_	Arachnida	_	Ixodida	Ixodidae	Whole body	Kourou	2016	Adult	Female	0	0	0
Amblyomma oblongoguttatum	_	Arachnida	_	Ixodida	Ixodidae	Whole body	Kourou	2016	Adult	Female	0	0	0
Amblyomma oblongoguttatum	_	Arachnida	_	Ixodida	Ixodidae	Whole body	Kourou	2016	Adult	Female	0	0	0
Amblyomma oblongoguttatum	_	Arachnida	_	Ixodida	Ixodidae	Whole body	Kourou	2016	Adult	Female	0	0	0
Amblyomma oblongoguttatum	_	Arachnida	_	Ixodida	Ixodidae	Whole body	Kourou	2016	Adult	Female	0	0	0
Amblyomma oblongoguttatum	_	Arachnida	_	Ixodida	Ixodidae	Whole body	Kourou	2016	Adult	Female	0	0	0
Amblyomma oblongoguttatum	_	Arachnida	_	Ixodida	Ixodidae	Whole body	Kourou	2016	Adult	Female	0	0	0
Amblyomma oblongoguttatum	_	Arachnida	_	Ixodida	Ixodidae	Whole body	Kourou	2016	Adult	Female	0	0	0
Amblyomma oblongoguttatum	_	Arachnida	_	Ixodida	Ixodidae	Whole body	Kourou	2016	Adult	Female	0	0	0
Amblyomma oblongoguttatum	_	Arachnida	_	Ixodida	Ixodidae	Whole body	Kourou	2016	Adult	Female	0	0	0
Amblyomma oblongoguttatum	_	Arachnida	_	Ixodida	Ixodidae	Whole body	Kourou	2016	Adult	Female	0	0	0
Amblyomma oblongoguttatum	_	Arachnida	_	Ixodida	Ixodidae	Whole body	Kourou	2016	Adult	Female	0	0	0
Amblyomma oblongoguttatum	_	Arachnida	_	Ixodida	Ixodidae	Whole body	Kourou	2016	Adult	Female	0	0	0
Amblyomma oblongoguttatum	_	Arachnida	_	Ixodida	Ixodidae	Whole body	Kourou	2016	Adult	Female	0	0	0
Amblyomma oblongoguttatum	_	Arachnida	_	Ixodida	Ixodidae	Whole body	Kourou	2016	Adult	Female	0	0	0
Amblyomma oblongoguttatum	_	Arachnida	_	Ixodida	Ixodidae	Whole body	Kourou	2016	Adult	Female	0	0	0
Amblyomma oblongoguttatum	_	Arachnida	_	Ixodida	Ixodidae	Whole body	Kourou	2016	Adult	Female	0	0	0
Amblyomma oblongoguttatum	_	Arachnida	_	Ixodida	Ixodidae	Whole body	Kourou	2016	Adult	Male	0	0	0
Amblyomma oblongoguttatum	_	Arachnida	_	Ixodida	Ixodidae	Whole body	Kourou	2016	Adult	Male	0	0	1
Amblyomma oblongoguttatum	_	Arachnida	_	Ixodida	Ixodidae	Whole body	Kourou	2016	Adult	Male	1	0	0
Amblyomma oblongoguttatum	_	Arachnida	_	Ixodida	Ixodidae	Whole body	Kourou	2016	Adult	Male	0	0	0
Amblyomma oblongoguttatum	_	Arachnida	_	Ixodida	Ixodidae	Whole body	Kourou	2016	Adult	Male	0	0	0
Amblyomma oblongoguttatum	_	Arachnida	_	Ixodida	Ixodidae	Whole body	Kourou	2016	Adult	Male	0	0	0
Amblyomma oblongoguttatum	_	Arachnida	_	Ixodida	Ixodidae	Whole body	Kourou	2016	Adult	Male	0	0	0
Amblyomma oblongoguttatum	_	Arachnida	_	Ixodida	Ixodidae	Whole body	Kourou	2016	Adult	Male	0	0	0
Amblyomma oblongoguttatum	_	Arachnida	_	Ixodida	Ixodidae	Whole body	Kourou	2016	Adult	Male	0	0	0
Amblyomma oblongoguttatum	_	Arachnida	_	Ixodida	Ixodidae	Whole body	Kourou	2016	Adult	Male	0	0	0
Amblyomma oblongoguttatum	_	Arachnida	_	Ixodida	Ixodidae	Whole body	Kourou	2016	Adult	Male	0	0	0
Amblyomma oblongoguttatum	_	Arachnida	_	Ixodida	Ixodidae	Whole body	Kourou	2016	Adult	Male	0	0	0
Amblyomma oblongoguttatum	_	Arachnida	_	Ixodida	Ixodidae	Whole body	Kourou	2016	Adult	Male	0	0	0
Amblyomma oblongoguttatum	_	Arachnida	_	Ixodida	Ixodidae	Whole body	Kourou	2016	Adult	Male	0	0	0
Amblyomma oblongoguttatum	_	Arachnida	_	Ixodida	Ixodidae	Whole body	Kourou	2016	Adult	Male	0	0	0
Amblyomma oblongoguttatum	_	Arachnida	_	Ixodida	Ixodidae	Whole body	Kourou	2016	Adult	Male	0	0	0
Amblyomma oblongoguttatum	_	Arachnida	_	Ixodida	Ixodidae	Whole body	Kourou	2016	Adult	Male	0	0	0
Amblyomma oblongoguttatum	_	Arachnida	_	Ixodida	Ixodidae	Whole body	Kourou	2016	Adult	Male	0	0	0
Amblyomma oblongoguttatum	_	Arachnida	_	Ixodida	Ixodidae	Whole body	Kourou	2016	Adult	Male	0	0	0
Amblyomma oblongoguttatum	_	Arachnida	_	Ixodida	Ixodidae	Whole body	Kourou	2016	Adult	Male	0	0	0
Amblyomma oblongoguttatum	_	Arachnida	_	Ixodida	Ixodidae	Whole body	Kourou	2016	Adult	Male	0	0	0
Amblyomma oblongoguttatum	_	Arachnida	_	Ixodida	Ixodidae	Whole body	Kourou	2016	Adult	Male	0	0	0
Amblyomma oblongoguttatum	_	Arachnida	_	Ixodida	Ixodidae	Whole body	Kourou	2016	Adult	Male	0	0	0
Amblyomma oblongoguttatum	_	Arachnida	_	Ixodida	Ixodidae	Whole body	Kourou	2016	Adult	Male	0	0	0
Amblyomma oblongoguttatum	_	Arachnida	_	Ixodida	Ixodidae	Whole body	Kourou	2016	Adult	Male	0	0	0
Amblyomma oblongoguttatum	_	Arachnida	_	Ixodida	Ixodidae	Whole body	Kourou	2016	Adult	Male	0	0	0
Amblyomma oblongoguttatum	_	Arachnida	_	Ixodida	Ixodidae	Whole body	Kourou	2016	Adult	Male	0	0	0
Amblyomma oblongoguttatum	_	Arachnida	_	Ixodida	Ixodidae	Whole body	Kourou	2016	Adult	Male	0	0	0
Amblyomma oblongoguttatum	_	Arachnida	_	Ixodida	Ixodidae	Whole body	Kourou	2016	Adult	Male	0	0	0
Amblyomma oblongoguttatum	_	Arachnida	_	Ixodida	Ixodidae	Whole body	Kourou	2016	Adult	Male	0	0	1
Amblyomma oblongoguttatum	_	Arachnida	_	Ixodida	Ixodidae	Whole body	Kourou	2016	Adult	Male	0	0	0
Amblyomma oblongoguttatum	_	Arachnida	_	Ixodida	Ixodidae	Whole body	Kourou	2016	Adult	Male	0	0	0
Amblyomma oblongoguttatum	_	Arachnida	_	Ixodida	Ixodidae	Whole body	Kourou	2016	Adult	Male	0	0	0
Amblyomma oblongoguttatum	_	Arachnida	_	Ixodida	Ixodidae	Whole body	Kourou	2016	Adult	Male	0	0	0
Amblyomma oblongoguttatum	_	Arachnida	_	Ixodida	Ixodidae	Whole body	Kourou	2016	Adult	Male	0	0	0
Amblyomma oblongoguttatum	_	Arachnida	_	Ixodida	Ixodidae	Whole body	Kourou	2016	Adult	Male	0	0	0
Amblyomma pacae	_	Arachnida	_	Ixodida	Ixodidae	Whole body	Saint-Georges-de-l'Oyapock	2016	Larva	_	0	0	0
Amblyomma pacae	_	Arachnida	_	Ixodida	Ixodidae	Whole body	Saint-Georges-de-l'Oyapock	2016	Larva	_	0	0	0
Amblyomma pacae	_	Arachnida	_	Ixodida	Ixodidae	Whole body	Saint-Georges-de-l'Oyapock	2016	Larva	_	0	0	0
Amblyomma pacae	_	Arachnida	_	Ixodida	Ixodidae	Whole body	Saint-Georges-de-l'Oyapock	2016	Larva	_	0	0	0
Amblyomma pacae	_	Arachnida	_	Ixodida	Ixodidae	Whole body	Saint-Georges-de-l'Oyapock	2016	Larva	_	0	0	0
Amblyomma pacae	_	Arachnida	_	Ixodida	Ixodidae	Whole body	Saint-Georges-de-l'Oyapock	2016	Larva	_	0	0	0
Amblyomma romitii	_	Arachnida	_	Ixodida	Ixodidae	Whole body	Macouria	2017	Adult	Female	0	0	1
Amblyomma romitii	_	Arachnida	_	Ixodida	Ixodidae	Whole body	Macouria	2017	Adult	Female	0	0	0
Amblyomma rotundatum	_	Arachnida	_	Ixodida	Ixodidae	Whole body	Kourou	2016	Larva	_	0	0	0
Amblyomma rotundatum	_	Arachnida	_	Ixodida	Ixodidae	Whole body	Kourou	2016	Larva	_	0	0	0
Amblyomma rotundatum	_	Arachnida	_	Ixodida	Ixodidae	Whole body	Kourou	2016	Larva	_	0	0	0
Amblyomma rotundatum	_	Arachnida	_	Ixodida	Ixodidae	Whole body	Kourou	2016	Larva	_	0	0	0
Amblyomma rotundatum	_	Arachnida	_	Ixodida	Ixodidae	Whole body	Kourou	2016	Larva	_	0	0	0
Amblyomma rotundatum	_	Arachnida	_	Ixodida	Ixodidae	Whole body	Iracoubo	2017	Adult	Female	0	0	0
Amblyomma scalpturatum	_	Arachnida	_	Ixodida	Ixodidae	Whole body	Kourou	2016	Adult	Female	0	0	0
Amblyomma scalpturatum	_	Arachnida	_	Ixodida	Ixodidae	Whole body	Régina	2016	Adult	Female	0	0	0
Amblyomma scalpturatum	_	Arachnida	_	Ixodida	Ixodidae	Whole body	Kourou	2016	Nymph	_	0	0	0
Amblyomma scalpturatum	_	Arachnida	_	Ixodida	Ixodidae	Whole body	Kourou	2016	Nymph	_	0	0	0
Amblyomma scalpturatum	_	Arachnida	_	Ixodida	Ixodidae	Whole body	Kourou	2016	Nymph	_	0	0	0
Amblyomma scalpturatum	_	Arachnida	_	Ixodida	Ixodidae	Whole body	Sinnamary	2016	Adult	Male	0	0	0
Amblyomma scalpturatum	_	Arachnida	_	Ixodida	Ixodidae	Whole body	Régina	2017	Larva	_	0	0	0
Amblyomma scalpturatum	_	Arachnida	_	Ixodida	Ixodidae	Whole body	Régina	2017	Larva	_	0	0	0
Amblyomma scalpturatum	_	Arachnida	_	Ixodida	Ixodidae	Whole body	Régina	2017	Larva	_	0	0	0
Amblyomma varium	Sloth's giant tick	Arachnida	_	Ixodida	Ixodidae	Whole body	Matoury	2016	Adult	Male	0	0	0
Amblyomma varium	Sloth's giant tick	Arachnida	_	Ixodida	Ixodidae	Whole body	Matoury	2016	Adult	Male	0	0	0
Amblyomma varium	Sloth's giant tick	Arachnida	_	Ixodida	Ixodidae	Whole body	Rémire-Montjoly	2016	Adult	Female	0	0	0
Amblyomma varium	Sloth's giant tick	Arachnida	_	Ixodida	Ixodidae	Whole body	Matoury	2017	Larva	_	0	0	0
Amblyomma varium	Sloth's giant tick	Arachnida	_	Ixodida	Ixodidae	Whole body	Matoury	2017	Larva	_	0	0	0
Amblyomma varium	Sloth's giant tick	Arachnida	_	Ixodida	Ixodidae	Whole body	Matoury	2017	Larva	_	0	0	0
Amblyomma varium	Sloth's giant tick	Arachnida	_	Ixodida	Ixodidae	Whole body	Rémire-Montjoly	2017	Nymph	_	0	0	0
Rhipicephalus microplus	Asian blue tick/Tropical cattle tick	Arachnida	_	Ixodida	Ixodidae	Whole body	Macouria	2016	Adult	Male	1	0	1
Rhipicephalus microplus	Asian blue tick/Tropical cattle tick	Arachnida	_	Ixodida	Ixodidae	Whole body	Macouria	2016	Adult	Male	0	0	1
Rhipicephalus microplus	Asian blue tick/Tropical cattle tick	Arachnida	_	Ixodida	Ixodidae	Whole body	Macouria	2016	Adult	Male	1	0	0
Rhipicephalus microplus	Asian blue tick/Tropical cattle tick	Arachnida	_	Ixodida	Ixodidae	Whole body	Macouria	2016	Adult	Male	0	0	1
Rhipicephalus microplus	Asian blue tick/Tropical cattle tick	Arachnida	_	Ixodida	Ixodidae	Whole body	Macouria	2016	Adult	Male	0	0	0
Rhipicephalus microplus	Asian blue tick/Tropical cattle tick	Arachnida	_	Ixodida	Ixodidae	Whole body	Macouria	2016	Adult	Male	0	0	1
Rhipicephalus microplus	Asian blue tick/Tropical cattle tick	Arachnida	_	Ixodida	Ixodidae	Whole body	Macouria	2016	Larva	_	0	0	0
Rhipicephalus microplus	Asian blue tick/Tropical cattle tick	Arachnida	_	Ixodida	Ixodidae	Whole body	Macouria	2016	Larva	_	0	0	0
Rhipicephalus microplus	Asian blue tick/Tropical cattle tick	Arachnida	_	Ixodida	Ixodidae	Whole body	Macouria	2016	Larva	_	0	0	0
Rhipicephalus microplus	Asian blue tick/Tropical cattle tick	Arachnida	_	Ixodida	Ixodidae	Whole body	Macouria	2016	Larva	_	0	0	0
Rhipicephalus sanguineus	Brown dog tick	Arachnida	_	Ixodida	Ixodidae	Whole body	Kourou	2016	Adult	Female	0	0	0
Rhipicephalus sanguineus	Brown dog tick	Arachnida	_	Ixodida	Ixodidae	Whole body	Kourou	2016	Adult	Female	0	0	0
Rhipicephalus sanguineus	Brown dog tick	Arachnida	_	Ixodida	Ixodidae	Whole body	Kourou	2016	Adult	Female	0	0	0
Rhipicephalus sanguineus	Brown dog tick	Arachnida	_	Ixodida	Ixodidae	Whole body	Rémire-Montjoly	2016	Adult	Male	0	0	0
Rhipicephalus sanguineus	Brown dog tick	Arachnida	_	Ixodida	Ixodidae	Whole body	Rémire-Montjoly	2016	Adult	Male	0	0	0
Rhipicephalus sanguineus	Brown dog tick	Arachnida	_	Ixodida	Ixodidae	Whole body	Rémire-Montjoly	2016	Adult	Male	0	0	0
Dermacentor nitens	Tropical horse tick	Arachnida	_	Ixodida	Ixodidae	Whole body	Macouria	2016	Adult	Female	0	0	0
Dermacentor nitens	Tropical horse tick	Arachnida	_	Ixodida	Ixodidae	Whole body	Macouria	2016	Adult	Female	0	0	0
Dermacentor nitens	Tropical horse tick	Arachnida	_	Ixodida	Ixodidae	Whole body	Macouria	2016	Adult	Male	0	0	0
Dermacentor nitens	Tropical horse tick	Arachnida	_	Ixodida	Ixodidae	Whole body	Macouria	2016	Adult	Male	0	0	0
Dermacentor nitens	Tropical horse tick	Arachnida	_	Ixodida	Ixodidae	Whole body	Macouria	2016	Nymph	_	0	0	0
Dermacentor nitens	Tropical horse tick	Arachnida	_	Ixodida	Ixodidae	Whole body	Macouria	2016	Nymph	_	0	0	0
Dermacentor nitens	Tropical horse tick	Arachnida	_	Ixodida	Ixodidae	Whole body	Macouria	2016	Adult	Female	0	0	0
Dermacentor nitens	Tropical horse tick	Arachnida	_	Ixodida	Ixodidae	Whole body	Macouria	2016	Adult	Female	0	0	0
Dermacentor nitens	Tropical horse tick	Arachnida	_	Ixodida	Ixodidae	Whole body	Macouria	2016	Adult	Female	0	0	0
Dermacentor nitens	Tropical horse tick	Arachnida	_	Ixodida	Ixodidae	Whole body	Macouria	2016	Adult	Female	0	0	0
Dermacentor nitens	Tropical horse tick	Arachnida	_	Ixodida	Ixodidae	Whole body	Macouria	2016	Adult	Female	0	0	0
Dermacentor nitens	Tropical horse tick	Arachnida	_	Ixodida	Ixodidae	Whole body	Macouria	2016	Adult	Female	0	0	0
Dermacentor nitens	Tropical horse tick	Arachnida	_	Ixodida	Ixodidae	Whole body	Macouria	2016	Adult	Male	0	0	0
Dermacentor nitens	Tropical horse tick	Arachnida	_	Ixodida	Ixodidae	Whole body	Macouria	2016	Adult	Male	0	0	0
Dermacentor nitens	Tropical horse tick	Arachnida	_	Ixodida	Ixodidae	Whole body	Macouria	2016	Adult	Male	0	0	0
Dermacentor nitens	Tropical horse tick	Arachnida	_	Ixodida	Ixodidae	Whole body	Macouria	2016	Adult	Male	0	0	0
Dermacentor nitens	Tropical horse tick	Arachnida	_	Ixodida	Ixodidae	Whole body	Macouria	2016	Adult	Male	0	0	0
Dermacentor nitens	Tropical horse tick	Arachnida	_	Ixodida	Ixodidae	Whole body	Macouria	2016	Nymph	_	0	0	0
Dermacentor nitens	Tropical horse tick	Arachnida	_	Ixodida	Ixodidae	Whole body	Macouria	2016	Nymph	_	0	0	0
Dermacentor nitens	Tropical horse tick	Arachnida	_	Ixodida	Ixodidae	Whole body	Macouria	2016	Nymph	_	0	0	0
Dermacentor nitens	Tropical horse tick	Arachnida	_	Ixodida	Ixodidae	Whole body	Macouria	2016	Nymph	_	0	0	0
Dermacentor nitens	Tropical horse tick	Arachnida	_	Ixodida	Ixodidae	Whole body	Macouria	2016	Nymph	_	0	0	0
Dermacentor nitens	Tropical horse tick	Arachnida	_	Ixodida	Ixodidae	Whole body	Macouria	2016	Nymph	_	0	0	0
Dermacentor nitens	Tropical horse tick	Arachnida	_	Ixodida	Ixodidae	Whole body	Macouria	2016	Nymph	_	0	0	0
Dermacentor nitens	Tropical horse tick	Arachnida	_	Ixodida	Ixodidae	Whole body	Macouria	2016	Nymph	_	0	0	0
Dermacentor nitens	Tropical horse tick	Arachnida	_	Ixodida	Ixodidae	Whole body	Macouria	2016	Nymph	_	0	0	0
Dermacentor nitens	Tropical horse tick	Arachnida	_	Ixodida	Ixodidae	Whole body	Macouria	2016	Nymph	_	0	0	0
Dermacentor nitens	Tropical horse tick	Arachnida	_	Ixodida	Ixodidae	Whole body	Macouria	2016	Nymph	_	0	0	0
Dermacentor nitens	Tropical horse tick	Arachnida	_	Ixodida	Ixodidae	Whole body	Macouria	2016	Nymph	_	0	0	0
Dermacentor nitens	Tropical horse tick	Arachnida	_	Ixodida	Ixodidae	Whole body	Macouria	2016	Nymph	_	0	0	0
Dermacentor nitens	Tropical horse tick	Arachnida	_	Ixodida	Ixodidae	Whole body	Macouria	2016	Nymph	_	0	0	0
Dermacentor nitens	Tropical horse tick	Arachnida	_	Ixodida	Ixodidae	Whole body	Macouria	2016	Nymph	_	0	0	0
Dermacentor nitens	Tropical horse tick	Arachnida	_	Ixodida	Ixodidae	Whole body	Macouria	2016	Larva	_	0	0	0
Dermacentor nitens	Tropical horse tick	Arachnida	_	Ixodida	Ixodidae	Whole body	Macouria	2016	Larva	_	0	0	0
Dermacentor nitens	Tropical horse tick	Arachnida	_	Ixodida	Ixodidae	Whole body	Macouria	2016	Larva	_	0	0	0
Dermacentor nitens	Tropical horse tick	Arachnida	_	Ixodida	Ixodidae	Whole body	Macouria	2016	Larva	_	0	0	0
Dermacentor nitens	Tropical horse tick	Arachnida	_	Ixodida	Ixodidae	Whole body	Macouria	2016	Larva	_	0	0	0
Dermacentor nitens	Tropical horse tick	Arachnida	_	Ixodida	Ixodidae	Whole body	Macouria	2016	Larva	_	0	0	0
Dermacentor nitens	Tropical horse tick	Arachnida	_	Ixodida	Ixodidae	Whole body	Macouria	2016	Larva	_	0	0	0
Dermacentor nitens	Tropical horse tick	Arachnida	_	Ixodida	Ixodidae	Whole body	Macouria	2016	Larva	_	0	0	0
Dermacentor nitens	Tropical horse tick	Arachnida	_	Ixodida	Ixodidae	Whole body	Macouria	2016	Larva	_	0	0	0
Dermacentor nitens	Tropical horse tick	Arachnida	_	Ixodida	Ixodidae	Whole body	Macouria	2016	Larva	_	0	0	0
Dermacentor nitens	Tropical horse tick	Arachnida	_	Ixodida	Ixodidae	Whole body	Macouria	2016	Larva	_	0	0	0
Dermacentor nitens	Tropical horse tick	Arachnida	_	Ixodida	Ixodidae	Whole body	Macouria	2016	Larva	_	0	0	0
Dermacentor nitens	Tropical horse tick	Arachnida	_	Ixodida	Ixodidae	Whole body	Macouria	2016	Larva	_	0	0	0
Dermacentor nitens	Tropical horse tick	Arachnida	_	Ixodida	Ixodidae	Whole body	Macouria	2016	Larva	_	0	0	0
Dermacentor nitens	Tropical horse tick	Arachnida	_	Ixodida	Ixodidae	Whole body	Macouria	2016	Adult	Female	0	0	0
Dermacentor nitens	Tropical horse tick	Arachnida	_	Ixodida	Ixodidae	Whole body	Macouria	2016	Adult	Female	0	0	0
Dermacentor nitens	Tropical horse tick	Arachnida	_	Ixodida	Ixodidae	Whole body	Macouria	2016	Adult	Female	0	0	0
Dermacentor nitens	Tropical horse tick	Arachnida	_	Ixodida	Ixodidae	Whole body	Macouria	2016	Adult	Female	0	0	0
Dermacentor nitens	Tropical horse tick	Arachnida	_	Ixodida	Ixodidae	Whole body	Macouria	2016	Adult	Female	0	0	0
Dermacentor nitens	Tropical horse tick	Arachnida	_	Ixodida	Ixodidae	Whole body	Macouria	2016	Adult	Male	0	0	0
Dermacentor nitens	Tropical horse tick	Arachnida	_	Ixodida	Ixodidae	Whole body	Macouria	2016	Adult	Male	0	0	0
Dermacentor nitens	Tropical horse tick	Arachnida	_	Ixodida	Ixodidae	Whole body	Macouria	2016	Adult	Male	0	0	0
Dermacentor nitens	Tropical horse tick	Arachnida	_	Ixodida	Ixodidae	Whole body	Macouria	2016	Adult	Male	0	0	0
Dermacentor nitens	Tropical horse tick	Arachnida	_	Ixodida	Ixodidae	Whole body	Macouria	2016	Adult	Male	0	0	0
Dermacentor nitens	Tropical horse tick	Arachnida	_	Ixodida	Ixodidae	Whole body	Macouria	2016	Nymph	_	0	0	0
Dermacentor nitens	Tropical horse tick	Arachnida	_	Ixodida	Ixodidae	Whole body	Macouria	2016	Nymph	_	0	0	0
Dermacentor nitens	Tropical horse tick	Arachnida	_	Ixodida	Ixodidae	Whole body	Macouria	2016	Nymph	_	0	0	0
Dermacentor nitens	Tropical horse tick	Arachnida	_	Ixodida	Ixodidae	Whole body	Macouria	2016	Nymph	_	0	0	0
Dermacentor nitens	Tropical horse tick	Arachnida	_	Ixodida	Ixodidae	Whole body	Macouria	2016	Adult	Male	0	0	0
Dermacentor nitens	Tropical horse tick	Arachnida	_	Ixodida	Ixodidae	Whole body	Macouria	2016	Adult	Male	0	0	0
Dermacentor nitens	Tropical horse tick	Arachnida	_	Ixodida	Ixodidae	Whole body	Macouria	2016	Adult	Male	0	0	0
Dermacentor nitens	Tropical horse tick	Arachnida	_	Ixodida	Ixodidae	Whole body	Macouria	2016	Nymph	_	0	0	0
Dermacentor nitens	Tropical horse tick	Arachnida	_	Ixodida	Ixodidae	Whole body	Macouria	2016	Nymph	_	0	0	0
Dermacentor nitens	Tropical horse tick	Arachnida	_	Ixodida	Ixodidae	Whole body	Macouria	2016	Nymph	_	0	0	0
Dermacentor nitens	Tropical horse tick	Arachnida	_	Ixodida	Ixodidae	Whole body	Macouria	2016	Nymph	_	0	0	0
Dermacentor nitens	Tropical horse tick	Arachnida	_	Ixodida	Ixodidae	Whole body	Macouria	2016	Nymph	_	0	0	0
Dermacentor nitens	Tropical horse tick	Arachnida	_	Ixodida	Ixodidae	Whole body	Macouria	2016	Nymph	_	0	0	0
Dermacentor nitens	Tropical horse tick	Arachnida	_	Ixodida	Ixodidae	Whole body	Macouria	2016	Larva	_	0	0	0
Dermacentor nitens	Tropical horse tick	Arachnida	_	Ixodida	Ixodidae	Whole body	Macouria	2016	Larva	_	0	0	0
Dermacentor nitens	Tropical horse tick	Arachnida	_	Ixodida	Ixodidae	Whole body	Macouria	2016	Larva	_	0	0	0
Dermacentor nitens	Tropical horse tick	Arachnida	_	Ixodida	Ixodidae	Whole body	Macouria	2016	Larva	_	0	0	0
Dermacentor nitens	Tropical horse tick	Arachnida	_	Ixodida	Ixodidae	Whole body	Macouria	2016	Larva	_	0	0	0
Dermacentor nitens	Tropical horse tick	Arachnida	_	Ixodida	Ixodidae	Whole body	Macouria	2016	Larva	_	0	0	0
Dermacentor nitens	Tropical horse tick	Arachnida	_	Ixodida	Ixodidae	Whole body	Macouria	2016	Larva	_	0	0	0
Dermacentor nitens	Tropical horse tick	Arachnida	_	Ixodida	Ixodidae	Whole body	Macouria	2016	Larva	_	0	0	0
Dermacentor nitens	Tropical horse tick	Arachnida	_	Ixodida	Ixodidae	Whole body	Macouria	2016	Adult	Female	0	0	0
Dermacentor nitens	Tropical horse tick	Arachnida	_	Ixodida	Ixodidae	Whole body	Macouria	2016	Adult	Female	0	0	0
Dermacentor nitens	Tropical horse tick	Arachnida	_	Ixodida	Ixodidae	Whole body	Macouria	2016	Adult	Female	0	0	0
Dermacentor nitens	Tropical horse tick	Arachnida	_	Ixodida	Ixodidae	Whole body	Macouria	2016	Adult	Female	0	0	0
Dermacentor nitens	Tropical horse tick	Arachnida	_	Ixodida	Ixodidae	Whole body	Macouria	2016	Adult	Female	0	0	0
Dermacentor nitens	Tropical horse tick	Arachnida	_	Ixodida	Ixodidae	Whole body	Macouria	2016	Adult	Male	0	0	0
Dermacentor nitens	Tropical horse tick	Arachnida	_	Ixodida	Ixodidae	Whole body	Macouria	2016	Adult	Male	0	0	0
Dermacentor nitens	Tropical horse tick	Arachnida	_	Ixodida	Ixodidae	Whole body	Macouria	2016	Adult	Male	0	0	0
Dermacentor nitens	Tropical horse tick	Arachnida	_	Ixodida	Ixodidae	Whole body	Macouria	2016	Adult	Male	0	0	0
Dermacentor nitens	Tropical horse tick	Arachnida	_	Ixodida	Ixodidae	Whole body	Macouria	2016	Adult	Male	0	0	0
Dermacentor nitens	Tropical horse tick	Arachnida	_	Ixodida	Ixodidae	Whole body	Macouria	2016	Nymph	_	0	0	0
Dermacentor nitens	Tropical horse tick	Arachnida	_	Ixodida	Ixodidae	Whole body	Macouria	2016	Nymph	_	0	0	0
Dermacentor nitens	Tropical horse tick	Arachnida	_	Ixodida	Ixodidae	Whole body	Macouria	2016	Nymph	_	0	0	0
Dermacentor nitens	Tropical horse tick	Arachnida	_	Ixodida	Ixodidae	Whole body	Macouria	2016	Nymph	_	0	0	0
Dermacentor nitens	Tropical horse tick	Arachnida	_	Ixodida	Ixodidae	Whole body	Macouria	2016	Nymph	_	0	0	0
Dermacentor nitens	Tropical horse tick	Arachnida	_	Ixodida	Ixodidae	Whole body	Macouria	2016	Larva	_	0	0	0
Dermacentor nitens	Tropical horse tick	Arachnida	_	Ixodida	Ixodidae	Whole body	Macouria	2016	Larva	_	0	0	0
Dermacentor nitens	Tropical horse tick	Arachnida	_	Ixodida	Ixodidae	Whole body	Macouria	2016	Larva	_	0	0	0
Dermacentor nitens	Tropical horse tick	Arachnida	_	Ixodida	Ixodidae	Whole body	Macouria	2016	Larva	_	0	0	0
Dermacentor nitens	Tropical horse tick	Arachnida	_	Ixodida	Ixodidae	Whole body	Macouria	2016	Larva	_	0	0	0
Haemaphysalis juxtakochi	_	Arachnida	_	Ixodida	Ixodidae	Whole body	Régina	2016	Nymph	_	0	0	0
Haemaphysalis juxtakochi	_	Arachnida	_	Ixodida	Ixodidae	Whole body	Kourou	2016	Nymph	_	0	0	0
Haemaphysalis juxtakochi	_	Arachnida	_	Ixodida	Ixodidae	Whole body	Kourou	2016	Nymph	_	0	0	0
Haemaphysalis juxtakochi	_	Arachnida	_	Ixodida	Ixodidae	Whole body	Sinnamary	2016	Nymph	_	0	0	0
Haemaphysalis juxtakochi	_	Arachnida	_	Ixodida	Ixodidae	Whole body	Sinnamary	2016	Nymph	_	0	0	0
Haemaphysalis juxtakochi	_	Arachnida	_	Ixodida	Ixodidae	Whole body	Sinnamary	2016	Nymph	_	0	0	0
Haemaphysalis juxtakochi	_	Arachnida	_	Ixodida	Ixodidae	Whole body	Sinnamary	2016	Nymph	_	0	0	0
Haemaphysalis juxtakochi	_	Arachnida	_	Ixodida	Ixodidae	Whole body	Sinnamary	2016	Nymph	_	0	0	0
Ixodes luciae	_	Arachnida	_	Ixodida	Ixodidae	Whole body	Rémire-Montjoly	2016	Nymph	_	0	0	0
Ixodes luciae	_	Arachnida	_	Ixodida	Ixodidae	Whole body	Cayenne	2017	Adult	Female	0	0	0
Ixodes luciae	_	Arachnida	_	Ixodida	Ixodidae	Whole body	Cayenne	2017	Adult	Female	0	0	0
Ixodes luciae	_	Arachnida	_	Ixodida	Ixodidae	Whole body	Cayenne	2017	Adult	Male	0	0	0
Ixodes luciae	_	Arachnida	_	Ixodida	Ixodidae	Whole body	Cayenne	2017	Adult	Male	0	0	0
Ixodes luciae	_	Arachnida	_	Ixodida	Ixodidae	Whole body	Cayenne	2017	Larva	_	0	0	0
